# Supplementary material for: Transcriptome Analysis of Effects of Folic Acid Supplement on Gene Expression in Liver of Broiler Chickens
Source: Front Vet Sci. 2021 Sep 16;8:686609. doi: 10.3389/fvets.2021.686609 (PMC8481781; doi:10.3389/fvets.2021.686609)
Supplement: Supplementary Table 4 — New genes were successfully annotated. [file Table_2.XLS]

## Sheet: Table S3
Table S4.New genes were successfully annotated
#GeneID	COG_class	COG_class_annotation	GO_annotation	KEGG_annotation	Swissprot_annotation	nr_annotation
Chicken_newGene_3721	[D]	Cell cycle control, cell division, chromosome partitioning	Molecular Function: binding (GO:0005488);; Biological Process: microtubule-based process (GO:0007017);; Cellular Component: microtubule cytoskeleton (GO:0015630);; Cellular Component: intracellular membrane-bounded organelle (GO:0043231);; Cellular Component: protein complex (GO:0043234);; Cellular Component: cytoskeletal part (GO:0044430);; Cellular Component: cytoplasmic part (GO:0044444);;	K10422|1e-172|gga:417488|CLIP2	CAP-Gly domain-containing linker protein 1 GN=CLIP1 OS=Gallus gallus (Chicken) PE=2 SV=1	PREDICTED: CAP-Gly domain-containing linker protein 2-like [Gallus gallus]
Chicken_newGene_692	--	--	--	--	--	PREDICTED: uncharacterized protein LOC416500 isoform X3 [Gallus gallus]
Chicken_newGene_2650	--	--	Biological Process: mitotic cell cycle (GO:0000278);; Molecular Function: chromatin binding (GO:0003682);; Biological Process: regulation of transcription, DNA-templated (GO:0006355);; Molecular Function: zinc ion binding (GO:0008270);; Biological Process: anterior/posterior axis specification (GO:0009948);; Biological Process: protein ubiquitination (GO:0016567);; Cellular Component: nuclear bod…	K10695|3e-74|xtr:100037886|ring1, ring1a, rnf1	E3 ubiquitin-protein ligase RING2-B GN=rnf2-b OS=Xenopus laevis (African clawed frog) PE=2 SV=2	PREDICTED: E3 ubiquitin-protein ligase RING2-B-like, partial [Gallus gallus]
Chicken_newGene_2970	--	--	Biological Process: cellular process (GO:0009987);;	K10511|0.0|tgu:100224077|ZBTB39	Zinc finger and BTB domain-containing protein 16-A {ECO:0000312|EMBL:AAH46887.1} OS=Danio rerio (Zebrafish) PE=1 SV=1	PREDICTED: zinc finger and BTB domain-containing protein 39-like [Gallus gallus]
Chicken_newGene_973	--	--	Cellular Component: mitochondrion (GO:0005739);; Cellular Component: mitochondrial intermembrane space (GO:0005758);;	--	Coiled-coil-helix-coiled-coil-helix domain-containing protein 7 GN=chchd7 OS=Xenopus laevis (African clawed frog) PE=3 SV=1	PREDICTED: coiled-coil-helix-coiled-coil-helix domain-containing protein 7 isoform X1 [Gallus gallus]
Chicken_newGene_3335	--	--	--	--	Zyxin OS=Xenopus tropicalis (Western clawed frog) PE=2 SV=1	Histone demethylase JMJD3 [Anas platyrhynchos]
Chicken_newGene_3741	--	--	Molecular Function: carbohydrate binding (GO:0030246);;	--	--	PREDICTED: translation initiation factor IF-2-like [Gallus gallus]
Chicken_newGene_3168	--	--	--	--	Neuralized-like protein 4 GN=neurl4 OS=Xenopus tropicalis (Western clawed frog) PE=2 SV=1	PREDICTED: neuralized-like protein 4 [Alligator sinensis]
Chicken_newGene_3371	[N]	Cell motility	--	--	--	PREDICTED: serine/threonine-protein kinase LMTK1 [Ficedula albicollis]
Chicken_newGene_3517	[S]	Function unknown	--	--	Skin secretory protein xP2 (Precursor) GN=p2 OS=Xenopus laevis (African clawed frog) PE=2 SV=2	PREDICTED: UPF0160 protein MYG1, mitochondrial [Gallus gallus]
Chicken_newGene_63	--	--	--	--	--	PREDICTED: collagen alpha-1(I) chain-like [Pseudopodoces humilis]
Chicken_newGene_893	--	--	Cellular Component: collagen (GO:0005581);; Biological Process: anatomical structure morphogenesis (GO:0009653);; Biological Process: single-organism developmental process (GO:0044767);; Biological Process: organ development (GO:0048513);;	--	Collagen alpha-1(I) chain (Precursor) GN=COL1A1 OS=Cynops pyrrhogaster (Japanese common newt) PE=2 SV=1	PREDICTED: collagen alpha-1(XXVI) chain isoform X5 [Gallus gallus]
Chicken_newGene_1506	[J]	Translation, ribosomal structure and biogenesis	--	--	Skin secretory protein xP2 (Precursor) GN=p2 OS=Xenopus laevis (African clawed frog) PE=2 SV=2	PREDICTED: uncharacterized protein C19orf60 homolog isoform X1 [Gallus gallus]
Chicken_newGene_2804	--	--	--	--	--	Putative proline-rich protein 21, partial [Columba livia]
Chicken_newGene_3056	--	--	Biological Process: embryonic axis specification (GO:0000578);; Molecular Function: RNA polymerase II regulatory region sequence-specific DNA binding (GO:0000977);; Molecular Function: RNA polymerase II activating transcription factor binding (GO:0001102);; Biological Process: endoderm formation (GO:0001706);; Biological Process: mesoderm formation (GO:0001707);; Biological Process: neural crest …	K10174|3e-87|oaa:100084162|similar to transcription factor TBLYM	Eomesodermin GN=eomes OS=Xenopus laevis (African clawed frog) PE=2 SV=1	PREDICTED: T-box transcription factor TBX21-like, partial [Gallus gallus]
Chicken_newGene_2828	--	--	Molecular Function: GTP binding (GO:0005525);; Molecular Function: phospholipid binding (GO:0005543);; Cellular Component: cytoplasm (GO:0005737);; Molecular Function: ARF GTPase activator activity (GO:0008060);; Molecular Function: zinc ion binding (GO:0008270);; Biological Process: protein transport (GO:0015031);; Biological Process: regulation of ARF GTPase activity (GO:0032312);; Biological P…	K12491|2e-52|xtr:100496997|hypothetical protein LOC100496997	Arf-GAP with GTPase, ANK repeat and PH domain-containing protein 1 GN=agap1 OS=Xenopus laevis (African clawed frog) PE=2 SV=1	PREDICTED: arf-GAP with GTPase, ANK repeat and PH domain-containing protein 2-like, partial [Gallus gallus]
Chicken_newGene_2796	--	--	--	--	Inverted formin-2 GN=inf2 OS=Xenopus laevis (African clawed frog) PE=2 SV=1	PREDICTED: uncharacterized protein LOC101750167 isoform X1 [Gallus gallus]
Chicken_newGene_3496	--	--	Molecular Function: phospholipase inhibitor activity (GO:0004859);; Molecular Function: protein binding (GO:0005515);; Cellular Component: proteinaceous extracellular matrix (GO:0005578);; Biological Process: cellular component organization (GO:0016043);; Cellular Component: membrane-bounded vesicle (GO:0031988);; Molecular Function: ion binding (GO:0043167);; Cellular Component: myelin sheath (G…	--	Annexin A5 GN=ANXA5 OS=Gallus gallus (Chicken) PE=1 SV=2	Annexin A4, partial [Fulmarus glacialis]
Chicken_newGene_3098	[R]	General function prediction only	Biological Process: DNA dealkylation involved in DNA repair (GO:0006307);; Biological Process: transcription, DNA-templated (GO:0006351);; Biological Process: cell proliferation (GO:0008283);; Biological Process: DNA duplex unwinding (GO:0032508);; Molecular Function: ATP-dependent 3'-5' DNA helicase activity (GO:0043140);; Cellular Component: intracellular membrane-bounded organelle (GO:0043231)…	--	Activating signal cointegrator 1 complex subunit 3 GN=ascc3 OS=Danio rerio (Zebrafish) PE=3 SV=2	PREDICTED: U5 small nuclear ribonucleoprotein 200 kDa helicase-like, partial [Gallus gallus]
Chicken_newGene_840	--	--	Molecular Function: protein binding (GO:0005515);; Biological Process: gene expression (GO:0010467);; Biological Process: cellular component organization (GO:0016043);; Biological Process: RNA metabolic process (GO:0016070);; Cellular Component: intracellular part (GO:0044424);; Biological Process: single-multicellular organism process (GO:0044707);; Biological Process: biological regulation (GO:…	--	Collagen alpha-1(I) chain (Precursor) GN=COL1A1 OS=Cynops pyrrhogaster (Japanese common newt) PE=2 SV=1	PREDICTED: AT-hook-containing transcription factor [Falco cherrug]
Chicken_newGene_2395	--	--	--	K03345|0.0|gga:424864|SENP2	--	PREDICTED: sentrin-specific protease 2 [Gallus gallus]
Chicken_newGene_1982	--	--	--	--	--	PREDICTED: transmembrane protein C14orf180 homolog isoform X1 [Gallus gallus]
Chicken_newGene_2529	--	--	Cellular Component: lysosome (GO:0005764);;	--	Phospholipase-B 81 (Precursor) OS=Drysdalia coronoides (White-lipped snake) PE=1 SV=1	PREDICTED: phospholipase B domain containing 2, partial [Gallus gallus]
Chicken_newGene_58	--	--	--	--	--	hypothetical protein Anapl_17450, partial [Anas platyrhynchos]
Chicken_newGene_3303	--	--	Biological Process: RNA processing (GO:0006396);; Cellular Component: nucleoplasm part (GO:0044451);; Molecular Function: organic cyclic compound binding (GO:0097159);; Molecular Function: heterocyclic compound binding (GO:1901363);;	--	Cleavage and polyadenylation specificity factor subunit 6 GN=cpsf6 OS=Xenopus laevis (African clawed frog) PE=2 SV=1	PREDICTED: zinc finger CCCH domain-containing protein 4, partial [Colius striatus]
Chicken_newGene_2213	--	--	Biological Process: cell morphogenesis involved in differentiation (GO:0000904);; Biological Process: angiogenesis (GO:0001525);; Biological Process: mesoderm formation (GO:0001707);; Biological Process: cell fate specification (GO:0001708);; Biological Process: vasculature development (GO:0001944);; Molecular Function: G-protein coupled receptor activity (GO:0004930);; Cellular Component: extrac…	K02375|0.0|tgu:100222282|similar to frizzled-5	Frizzled-5 (Precursor) GN=fzd5 OS=Xenopus laevis (African clawed frog) PE=2 SV=1	PREDICTED: frizzled-5 [Gallus gallus]
Chicken_newGene_781	--	--	Cellular Component: microtubule associated complex (GO:0005875);; Biological Process: microtubule-based process (GO:0007017);;	K10418|2e-39|bfo:BRAFLDRAFT_130244|hypothetical protein	--	PREDICTED: dynein light chain 2, cytoplasmic-like [Gallus gallus]
Chicken_newGene_2383	--	--	--	--	--	hypothetical protein Y956_11496, partial [Nipponia nippon]
Chicken_newGene_2772	--	--	--	--	Bromodomain-containing protein 4B GN=brd4-b OS=Xenopus laevis (African clawed frog) PE=2 SV=1	hypothetical protein N334_09017, partial [Pelecanus crispus]
Chicken_newGene_2821	[K]	Transcription	Molecular Function: protein binding (GO:0005515);; Biological Process: anatomical structure morphogenesis (GO:0009653);; Biological Process: gene expression (GO:0010467);; Biological Process: RNA metabolic process (GO:0016070);; Cellular Component: intracellular organelle (GO:0043229);; Biological Process: single-organism cellular process (GO:0044763);; Biological Process: single-organism develop…	K03006|7e-38|hmg:100204515|similar to DNA-directed RNA polymerase II subunit RPB1	Zyxin OS=Xenopus laevis (African clawed frog) PE=1 SV=1	PREDICTED: mucin-19-like, partial [Gallus gallus]
Chicken_newGene_2708	[K]	Transcription	Biological Process: neural crest cell migration (GO:0001755);;	--	Ras-associating and dilute domain-containing protein GN=radil OS=Danio rerio (Zebrafish) PE=2 SV=1	PREDICTED: ras-interacting protein 1, partial [Haliaeetus leucocephalus]
Chicken_newGene_908	--	--	--	--	LYR motif-containing protein 9 GN=lyrm9 OS=Xenopus tropicalis (Western clawed frog) PE=3 SV=1	PREDICTED: LYR motif-containing protein 9 [Pelecanus crispus]
Chicken_newGene_2910	--	--	--	--	--	PREDICTED: uncharacterized protein LOC101750167 isoform X1 [Gallus gallus]
Chicken_newGene_3336	--	--	--	K11642|3e-67|rno:303241|Chd3	--	PREDICTED: chromodomain-helicase-DNA-binding protein 3-like [Gallus gallus]
Chicken_newGene_582	--	--	--	--	--	PREDICTED: translation initiation factor IF-2-like [Gallus gallus]
Chicken_newGene_2964	[H]	Coenzyme transport and metabolism	Molecular Function: ATP binding (GO:0005524);; Biological Process: cellular protein modification process (GO:0006464);; Molecular Function: small protein activating enzyme activity (GO:0008641);; Molecular Function: ligase activity (GO:0016874);;	K03178|2e-26|xla:398370|uba1-a, MGC68851, a1s9, a1s9t, a1st, amcx1, gxp1, poc20, smax2, uba1, uba1a, uba1b, ube, ube1, ube1x	--	PREDICTED: ubiquitin-like modifier-activating enzyme 1-like [Pseudopodoces humilis]
Chicken_newGene_3660	--	--	Biological Process: endothelial cell proliferation (GO:0001935);; Cellular Component: endoplasmic reticulum (GO:0005783);; Biological Process: actin filament organization (GO:0007015);; Cellular Component: postsynaptic density (GO:0014069);; Cellular Component: basolateral plasma membrane (GO:0016323);; Biological Process: cell-cell adhesion (GO:0016337);; Molecular Function: protein kinase bindi…	--	Disks large homolog 4 GN=dlg4 OS=Danio rerio (Zebrafish) PE=2 SV=1	Disks large 4, partial [Cuculus canorus]
Chicken_newGene_1311	--	--	--	--	--	hypothetical protein N330_04803, partial [Leptosomus discolor]
Chicken_newGene_1813	--	--	--	--	--	PREDICTED: uncharacterized protein LOC769756 [Gallus gallus]
Chicken_newGene_3543	--	--	Biological Process: cellular macromolecule metabolic process (GO:0044260);; Biological Process: nucleic acid metabolic process (GO:0090304);;	--	PAX-interacting protein 1 GN=paxip1 OS=Xenopus laevis (African clawed frog) PE=1 SV=1	PREDICTED: mediator of DNA damage checkpoint protein 1, partial [Gallus gallus]
Chicken_newGene_1494	--	--	--	--	--	PREDICTED: uncharacterized membrane protein C19orf24 homolog, partial [Gallus gallus]
Chicken_newGene_2132	--	--	--	--	--	hypothetical protein AS27_13285, partial [Aptenodytes forsteri]
Chicken_newGene_1342	--	--	--	--	Serine/arginine repetitive matrix protein 1 GN=SRRM1 OS=Gallus gallus (Chicken) PE=2 SV=1	PREDICTED: serine/arginine repetitive matrix protein 1-like isoform X4 [Gallus gallus]
Chicken_newGene_2579	--	--	Biological Process: MyD88-dependent toll-like receptor signaling pathway (GO:0002755);; Molecular Function: DNA binding (GO:0003677);; Molecular Function: sequence-specific DNA binding transcription factor activity (GO:0003700);; Cellular Component: nucleus (GO:0005634);; Cellular Component: cytoplasm (GO:0005737);; Biological Process: apoptotic DNA fragmentation (GO:0006309);; Biological Process…	K04735|4e-68|gga:396027|RELA	Transcription factor p65 GN=RELA OS=Gallus gallus (Chicken) PE=1 SV=1	transcription factor p65 [Gallus gallus]
Chicken_newGene_2616	[RTKL]	--	Biological Process: cell activation (GO:0001775);; Biological Process: positive regulation of protein phosphorylation (GO:0001934);; Molecular Function: protein serine/threonine kinase activity (GO:0004674);; Molecular Function: protein binding (GO:0005515);; Molecular Function: ATP binding (GO:0005524);; Molecular Function: phospholipid binding (GO:0005543);; Cellular Component: nucleus (GO:0005…	K04456|3e-53|aml:100468763|AKT2	RAC-beta serine/threonine-protein kinase A GN=akt2-a OS=Xenopus laevis (African clawed frog) PE=2 SV=1	PREDICTED: RAC-beta serine/threonine-protein kinase-like [Meleagris gallopavo]
Chicken_newGene_3618	[L]	Replication, recombination and repair	Molecular Function: nucleic acid binding (GO:0003676);; Molecular Function: nuclease activity (GO:0004518);; Cellular Component: cytoplasm (GO:0005737);; Cellular Component: RISC complex (GO:0016442);; Biological Process: gene silencing by RNA (GO:0031047);; Biological Process: nucleic acid phosphodiester bond hydrolysis (GO:0090305);;	--	Staphylococcal nuclease domain-containing protein 1 GN=snd1 OS=Danio rerio (Zebrafish) PE=2 SV=1	PREDICTED: staphylococcal nuclease domain-containing protein 1, partial [Chaetura pelagica]
Chicken_newGene_3821	--	--	--	K05512|3e-26|tgu:100221351|hypothetical protein LOC100221351	--	PREDICTED: c-C motif chemokine 21a-like [Gallus gallus]
Chicken_newGene_96	--	--	--	--	--	PREDICTED: probable phospholipid-transporting ATPase IB isoform X10 [Gallus gallus]
Chicken_newGene_780	--	--	--	--	Solute carrier family 2, facilitated glucose transporter member 1 GN=SLC2A1 OS=Gallus gallus (Chicken) PE=2 SV=1	PREDICTED: solute carrier family 2, facilitated glucose transporter member 11-like [Gallus gallus]
Chicken_newGene_1580	--	--	--	--	--	hypothetical protein N307_06305, partial [Picoides pubescens]
Chicken_newGene_2661	--	--	Molecular Function: hydrolase activity, hydrolyzing O-glycosyl compounds (GO:0004553);;	K12311|2e-49|xtr:779924|man2b1, MGC145520	Serine/arginine repetitive matrix protein 1 GN=SRRM1 OS=Gallus gallus (Chicken) PE=2 SV=1	PREDICTED: lysosomal alpha-mannosidase-like, partial [Melopsittacus undulatus]
Chicken_newGene_3693	--	--	Molecular Function: phosphoprotein phosphatase activity (GO:0004721);; Molecular Function: binding (GO:0005488);; Biological Process: dephosphorylation (GO:0016311);; Biological Process: primary metabolic process (GO:0044238);; Biological Process: cellular macromolecule metabolic process (GO:0044260);; Cellular Component: intracellular part (GO:0044424);;	K05766|4e-47|ecb:100059077|hypothetical protein LOC100059077	Protein phosphatase Slingshot homolog GN=ssh OS=Xenopus laevis (African clawed frog) PE=1 SV=2	PREDICTED: protein phosphatase Slingshot homolog 3, partial [Meleagris gallopavo]
Chicken_newGene_898	[L]	Replication, recombination and repair	Cellular Component: nucleus (GO:0005634);; Biological Process: DNA metabolic process (GO:0006259);; Molecular Function: organic cyclic compound binding (GO:0097159);; Molecular Function: heterocyclic compound binding (GO:1901363);;	K10870|0.0|gga:417626|RAD51C	DNA repair protein RAD51 homolog A GN=rad51-a OS=Xenopus laevis (African clawed frog) PE=2 SV=1	PREDICTED: LOW QUALITY PROTEIN: DNA repair protein RAD51 homolog 3 [Gallus gallus]
Chicken_newGene_2920	--	--	--	K13516|3e-20|mdo:100028484|MBOAT7	Lysophospholipid acyltransferase 7 GN=mboat7 OS=Danio rerio (Zebrafish) PE=2 SV=1	PREDICTED: lysophospholipid acyltransferase 7 [Pseudopodoces humilis]
Chicken_newGene_3796	--	--	--	--	--	PREDICTED: receptor-type tyrosine-protein phosphatase kappa-like [Gallus gallus]
Chicken_newGene_3052	[RTKL]	--	--	--	Cleavage and polyadenylation specificity factor subunit 6 GN=cpsf6 OS=Danio rerio (Zebrafish) PE=2 SV=1	PREDICTED: leucine-rich repeat extensin-like protein 5-like isoform X4 [Gallus gallus]
Chicken_newGene_3583	--	--	--	--	--	PREDICTED: retinol dehydrogenase 8-like isoform X3 [Gallus gallus]
Chicken_newGene_2742	[T]	Signal transduction mechanisms	Cellular Component: condensed chromosome kinetochore (GO:0000777);; Biological Process: angiogenesis (GO:0001525);; Molecular Function: phosphoprotein phosphatase activity (GO:0004721);; Cellular Component: nucleolus (GO:0005730);; Cellular Component: mitochondrion (GO:0005739);; Biological Process: glycogen metabolic process (GO:0005977);; Biological Process: protein dephosphorylation (GO:000647…	K06269|0.0|ptr:745709|PPP1CA	Serine/threonine-protein phosphatase PP1-gamma catalytic subunit {ECO:0000250|UniProtKB:P36873} OS=Xenopus tropicalis (Western clawed frog) PE=2 SV=1	Serine/threonine-protein phosphatase PP1-alpha catalytic subunit, partial [Tauraco erythrolophus]
Chicken_newGene_3754	--	--	Cellular Component: intracellular (GO:0005622);; Biological Process: signal transduction (GO:0007165);; Molecular Function: phosphatidylinositol binding (GO:0035091);;	--	Rho GTPase-activating protein 32 GN=arhgap32 OS=Xenopus laevis (African clawed frog) PE=2 SV=1	PREDICTED: rho GTPase-activating protein 32-like isoform X1 [Gallus gallus]
Chicken_newGene_1574	--	--	--	--	--	PREDICTED: bone morphogenetic protein 2 [Opisthocomus hoazin]
Chicken_newGene_3613	--	--	Biological Process: transport (GO:0006810);; Cellular Component: integral component of membrane (GO:0016021);; Cellular Component: Golgi cisterna membrane (GO:0032580);;	K12388|1e-103|ecb:100061385|SORT1	Sortilin (Precursor) GN=sort1 OS=Danio rerio (Zebrafish) PE=2 SV=1	PREDICTED: sortilin-like, partial [Gallus gallus]
Chicken_newGene_2764	--	--	--	--	Mothers against decapentaplegic homolog 5 GN=smad5 OS=Danio rerio (Zebrafish) PE=2 SV=1	PREDICTED: kaptin [Chrysemys picta bellii]
Chicken_newGene_1559	--	--	Molecular Function: phospholipid binding (GO:0005543);; Biological Process: cellular process (GO:0009987);; Molecular Function: transferase activity (GO:0016740);;	K05731|0.0|gga:421648|TIAM2	Rho guanine nucleotide exchange factor 6 GN=ARHGEF6 OS=Gallus gallus (Chicken) PE=2 SV=1	T-lymphoma invasion and metastasis-inducing protein 2 [Gallus gallus]
Chicken_newGene_835	--	--	--	--	--	PREDICTED: alpha-1-acid glycoprotein 2-like [Meleagris gallopavo]
Chicken_newGene_1358	--	--	--	K12488|2e-66|tgu:100220904|similar to ArfGAP with SH3 domain, ankyrin repeat and PH domain 3	Serine/arginine repetitive matrix protein 1 GN=SRRM1 OS=Gallus gallus (Chicken) PE=2 SV=1	PREDICTED: arf-GAP with SH3 domain, ANK repeat and PH domain-containing protein 3-like [Gallus gallus]
Chicken_newGene_2706	--	--	Molecular Function: RNA polymerase II core promoter proximal region sequence-specific DNA binding transcription factor activity involved in positive regulation of transcription (GO:0001077);; Biological Process: positive regulation of endothelial cell proliferation (GO:0001938);; Biological Process: cell migration involved in sprouting angiogenesis (GO:0002042);; Molecular Function: steroid hormo…	K04465|3e-66|tgu:100231563|similar to nuclear receptor subfamily 4, group A, member 1	Nuclear receptor subfamily 4 group A member 1 GN=nr4a1 OS=Xenopus laevis (African clawed frog) PE=2 SV=1	PREDICTED: nuclear receptor subfamily 4 group A member 1, partial [Meleagris gallopavo]
Chicken_newGene_3397	--	--	--	--	Protein FAM83H GN=fam83h OS=Xenopus tropicalis (Western clawed frog) PE=2 SV=2	PREDICTED: LOW QUALITY PROTEIN: protein FAM83H [Pygoscelis adeliae]
Chicken_newGene_941	--	--	--	--	--	PREDICTED: uncharacterized protein LOC103813031 [Serinus canaria]
Chicken_newGene_2693	--	--	--	K11663|8e-19|ecb:100059516|similar to putative cyclin G1 interacting protein	--	PREDICTED: zinc finger HIT domain-containing protein 1 [Alligator mississippiensis]
Chicken_newGene_3626	[O]	Posttranslational modification, protein turnover, chaperones	Cellular Component: intracellular organelle (GO:0043229);;	K09578|2e-41|ptr:745021|PIN1	Peptidyl-prolyl cis-trans isomerase NIMA-interacting 4 GN=PIN4 OS=Taeniopygia guttata (Zebra finch) PE=2 SV=1	PREDICTED: peptidyl-prolyl cis-trans isomerase NIMA-interacting 1, partial [Apaloderma vittatum]
Chicken_newGene_3592	--	--	Molecular Function: nucleotide binding (GO:0000166);; Molecular Function: RNA binding (GO:0003723);; Cellular Component: nucleus (GO:0005634);; Cellular Component: cytoplasm (GO:0005737);; Biological Process: mRNA export from nucleus (GO:0006406);;	K14284|4e-64|ecb:100049009|NXF1	Nuclear RNA export factor 1 GN=NXF1 OS=Coturnix coturnix japonica (Japanese quail) PE=1 SV=1	RecName: Full=Nuclear RNA export factor 1; AltName: Full=Tip-associated protein; AltName: Full=Tip-associating protein; AltName: Full=mRNA export factor TAP [Coturnix japonica]
Chicken_newGene_2527	--	--	Molecular Function: transporter activity (GO:0005215);; Cellular Component: intracellular (GO:0005622);; Biological Process: transport (GO:0006810);; Cellular Component: integral component of membrane (GO:0016021);;	--	--	PREDICTED: SEC14-like protein 2 [Pseudopodoces humilis]
Chicken_newGene_3705	[DT]	--	--	K05767|6e-79|bta:505886|IQGAP3, MGC139205	Collagen alpha-1(XII) chain (Precursor) GN=COL12A1 OS=Gallus gallus (Chicken) PE=1 SV=3	PREDICTED: ras GTPase-activating-like protein IQGAP3-like [Gallus gallus]
Chicken_newGene_2857	--	--	Molecular Function: protein binding (GO:0005515);; Biological Process: pattern specification process (GO:0007389);; Biological Process: embryo development (GO:0009790);; Biological Process: tissue development (GO:0009888);; Biological Process: cellular component organization (GO:0016043);; Biological Process: cell development (GO:0048468);; Biological Process: organ development (GO:0048513);; Bio…	--	Notch 1 intracellular domain (Precursor) GN=notch1 OS=Xenopus laevis (African clawed frog) PE=1 SV=3	PREDICTED: neurogenic locus notch homolog protein 4-like isoform X3 [Meleagris gallopavo]
Chicken_newGene_1429	--	--	--	--	--	PREDICTED: uncharacterized protein LOC104914410 isoform X1 [Meleagris gallopavo]
Chicken_newGene_907	--	--	Cellular Component: membrane (GO:0016020);;	--	Transmembrane protein 211 GN=tmem211 OS=Xenopus tropicalis (Western clawed frog) PE=2 SV=1	PREDICTED: transmembrane protein 211 [Haliaeetus leucocephalus]
Chicken_newGene_990	--	--	--	K09040|8e-10|tgu:100232223|similar to nuclear factor (erythroid-derived 2)-like 3	--	PREDICTED: uncharacterized protein LOC100857751 [Gallus gallus]
Chicken_newGene_2581	[M]	Cell wall/membrane/envelope biogenesis	--	--	Band 3 anion transport protein GN=SLC4A1 OS=Gallus gallus (Chicken) PE=2 SV=1	hypothetical protein A306_13042, partial [Columba livia]
Chicken_newGene_14	--	--	Cellular Component: mitochondrial respiratory chain complex I (GO:0005747);;	K03958|1e-69|gga:418118|NDUFB2	--	NADH dehydrogenase [ubiquinone] 1 beta subcomplex subunit 2, mitochondrial [Gallus gallus]
Chicken_newGene_3836	--	--	--	--	--	PREDICTED: multiple C2 and transmembrane domain-containing protein 1-like [Meleagris gallopavo]
Chicken_newGene_3604	--	--	Biological Process: intracellular protein transport (GO:0006886);;	--	--	PREDICTED: alpha-soluble NSF attachment protein-like [Gallus gallus]
Chicken_newGene_3244	--	--	--	K01952|3e-32|ecb:100062488|PFAS	Zinc finger homeobox protein 4 GN=ZFHX4 OS=Gallus gallus (Chicken) PE=2 SV=2	PREDICTED: phosphoribosylformylglycinamidine synthase-like [Gallus gallus]
Chicken_newGene_3151	--	--	--	--	39S ribosomal protein L52, mitochondrial (Precursor) GN=mrpl52 OS=Xenopus laevis (African clawed frog) PE=2 SV=1	PREDICTED: 39S ribosomal protein L52, mitochondrial, partial [Acanthisitta chloris]
Chicken_newGene_3363	--	--	--	--	--	Mucin-19 [Columba livia]
Chicken_newGene_3727	--	--	--	--	--	PREDICTED: maestro heat-like repeat-containing protein family member 1, partial [Meleagris gallopavo]
Chicken_newGene_2605	[BK]	--	Molecular Function: DNA binding (GO:0003677);; Molecular Function: chromatin binding (GO:0003682);; Cellular Component: nucleus (GO:0005634);;	K11649|5e-93|ssc:100157539|SMARCC2	SCO-spondin (Precursor) GN=SSPO OS=Gallus gallus (Chicken) PE=2 SV=1	PREDICTED: SWI/SNF complex subunit SMARCC2 [Haliaeetus leucocephalus]
Chicken_newGene_3662	--	--	Molecular Function: structural molecule activity (GO:0005198);; Cellular Component: tight junction (GO:0005923);; Cellular Component: membrane (GO:0016020);; Cellular Component: integral component of membrane (GO:0016021);;	K06087|1e-51|gga:776433|similar to claudin 15	Claudin-7-A {ECO:0000312|ZFIN:ZDB-GENE-040718-29} OS=Danio rerio (Zebrafish) PE=2 SV=1	PREDICTED: claudin-15 isoformX2 [Gallus gallus]
Chicken_newGene_3514	--	--	Molecular Function: protein binding (GO:0005515);; Biological Process: gene expression (GO:0010467);; Biological Process: RNA metabolic process (GO:0016070);; Cellular Component: intracellular organelle (GO:0043229);;	--	Skin secretory protein xP2 (Precursor) GN=p2 OS=Xenopus laevis (African clawed frog) PE=2 SV=2	Protein IWS1, partial [Aptenodytes forsteri]
Chicken_newGene_3794	--	--	Cellular Component: endoplasmic reticulum membrane (GO:0005789);; Cellular Component: integral component of membrane (GO:0016021);;	--	Immediate early response 3-interacting protein 1 OS=Xenopus laevis (African clawed frog) PE=3 SV=1	immediate early response 3 interacting protein 1 precursor [Gallus gallus]
Chicken_newGene_1810	--	--	--	--	SLAIN motif-containing protein-like OS=Xenopus laevis (African clawed frog) PE=2 SV=1	PREDICTED: SLAIN motif-containing protein-like [Gallus gallus]
Chicken_newGene_3589	[H]	Coenzyme transport and metabolism	Molecular Function: catalytic activity (GO:0003824);; Molecular Function: ATP binding (GO:0005524);; Biological Process: cellular protein modification process (GO:0006464);; Molecular Function: small protein activating enzyme activity (GO:0008641);; Molecular Function: ligase activity (GO:0016874);;	K03178|3e-69|ptr:465601|hypothetical LOC465601	SUMO-activating enzyme subunit 2 GN=uba2 OS=Xenopus tropicalis (Western clawed frog) PE=2 SV=1	PREDICTED: ubiquitin-like modifier-activating enzyme 1-like [Pseudopodoces humilis]
Chicken_newGene_1272	--	--	--	--	Serine/arginine repetitive matrix protein 1 GN=SRRM1 OS=Gallus gallus (Chicken) PE=2 SV=1	PREDICTED: nucleolin-like [Gallus gallus]
Chicken_newGene_3545	--	--	--	--	MARVEL domain-containing protein 2 GN=marveld2 OS=Xenopus tropicalis (Western clawed frog) PE=2 SV=1	PREDICTED: MARVEL domain-containing protein 2-like [Gallus gallus]
Chicken_newGene_2004	--	--	--	--	--	hypothetical protein N339_04974, partial [Pterocles gutturalis]
Chicken_newGene_3406	--	--	Molecular Function: ATP binding (GO:0005524);; Biological Process: phosphorylation (GO:0016310);; Molecular Function: transferase activity, transferring phosphorus-containing groups (GO:0016772);;	K00905|2e-29|mmu:12041|Bckdk, AI327402	--	PREDICTED: 3-methyl-2-oxobutanoate dehydrogenase [lipoamide] kinase-like [Gallus gallus]
Chicken_newGene_3121	--	--	Cellular Component: membrane (GO:0016020);;	K06087|1e-27|cfa:489466|CLDN7	Claudin-7-A {ECO:0000312|ZFIN:ZDB-GENE-040718-29} OS=Danio rerio (Zebrafish) PE=2 SV=1	PREDICTED: claudin-7-like, partial [Gallus gallus]
Chicken_newGene_3664	--	--	--	--	--	PREDICTED: uncharacterized protein LOC101750167 isoform X1 [Gallus gallus]
Chicken_newGene_3510	--	--	--	--	Serine/arginine repetitive matrix protein 1 GN=SRRM1 OS=Gallus gallus (Chicken) PE=2 SV=1	PREDICTED: cdc42 effector protein 2 isoform X1 [Gallus gallus]
Chicken_newGene_2609	--	--	Biological Process: metabolic process (GO:0008152);; Molecular Function: oxidoreductase activity (GO:0016491);;	K00078|2e-27|dre:406433|dhdhl, hm:zehn1240, zgc:64046	Trans-1,2-dihydrobenzene-1,2-diol dehydrogenase GN=dhdh OS=Xenopus tropicalis (Western clawed frog) PE=2 SV=1	PREDICTED: trans-1,2-dihydrobenzene-1,2-diol dehydrogenase-like [Pseudopodoces humilis]
Chicken_newGene_1978	--	--	--	K13168|2e-07|mdo:100023878|similar to splicing factor, arginine/serine-rich 16 (suppressor-of-white-apricot homolog, Drosophila)	--	--
Chicken_newGene_2128	--	--	Molecular Function: protein binding (GO:0005515);;	--	Eukaryotic translation initiation factor 4E-binding protein 3-like GN=eif4ebp3l OS=Danio rerio (Zebrafish) PE=1 SV=1	PREDICTED: uncharacterized protein LOC769479 [Gallus gallus]
Chicken_newGene_3299	--	--	--	--	--	PREDICTED: nucleolar protein 9 [Meleagris gallopavo]
Chicken_newGene_3487	--	--	--	--	--	hypothetical protein N338_01387, partial [Podiceps cristatus]
Chicken_newGene_3245	--	--	--	--	--	PREDICTED: uncharacterized protein LOC101792168 [Anas platyrhynchos]
Chicken_newGene_3109	--	--	Biological Process: single-organism cellular process (GO:0044763);;	--	Bridging integrator 3 homolog GN=bin3 OS=Xenopus laevis (African clawed frog) PE=2 SV=1	PREDICTED: bridging integrator 3 isoform X3 [Haliaeetus albicilla]
Chicken_newGene_1478	[Q]	Secondary metabolites biosynthesis, transport and catabolism	Molecular Function: copper ion binding (GO:0005507);; Molecular Function: primary amine oxidase activity (GO:0008131);; Biological Process: amine metabolic process (GO:0009308);; Molecular Function: quinone binding (GO:0048038);; Biological Process: oxidation-reduction process (GO:0055114);;	K00276|0.0|gga:420015|AOC3	--	PREDICTED: membrane primary amine oxidase isoformX2 [Gallus gallus]
Chicken_newGene_2889	--	--	Molecular Function: double-stranded RNA binding (GO:0003725);; Cellular Component: nucleus (GO:0005634);; Cellular Component: cytoplasm (GO:0005737);; Cellular Component: polysome (GO:0005844);; Biological Process: regulation of transcription from RNA polymerase II promoter (GO:0006357);; Biological Process: spermatogenesis (GO:0007283);; Biological Process: cellular process involved in reproduct…	K13090|1e-74|tgu:100219622|ILF3	Interleukin enhancer-binding factor 3 {ECO:0000312|EMBL:AAH74653.1} OS=Xenopus tropicalis (Western clawed frog) PE=2 SV=1	PREDICTED: interleukin enhancer-binding factor 3-like, partial [Gallus gallus]
Chicken_newGene_1500	--	--	Cellular Component: integral component of membrane (GO:0016021);;	--	Small integral membrane protein 7-A (Precursor) GN=smim7-a OS=Xenopus laevis (African clawed frog) PE=3 SV=1	PREDICTED: small integral membrane protein 7, partial [Cariama cristata]
Chicken_newGene_3549	[J]	Translation, ribosomal structure and biogenesis	Cellular Component: proteinaceous extracellular matrix (GO:0005578);; Biological Process: signal transduction (GO:0007165);;	--	Collagen alpha-1(III) chain (Precursor; Fragments) GN=COL3A1 OS=Gallus gallus (Chicken) PE=2 SV=2	PREDICTED: rho guanine nucleotide exchange factor 1, partial [Pseudopodoces humilis]
Chicken_newGene_1433	--	--	--	--	Collectin-12 GN=COLEC12 OS=Gallus gallus (Chicken) PE=2 SV=1	PREDICTED: HCLS1-associated protein X-1 [Chaetura pelagica]
Chicken_newGene_2941	--	--	Cellular Component: endoplasmic reticulum lumen (GO:0005788);; Biological Process: lipopolysaccharide biosynthetic process (GO:0009103);; Molecular Function: procollagen galactosyltransferase activity (GO:0050211);;	K11703|7e-30|rno:290637|Glt25d1, RGD1309002	Procollagen galactosyltransferase 1-A (Precursor) GN=colgalt1-a OS=Xenopus laevis (African clawed frog) PE=2 SV=1	PREDICTED: procollagen galactosyltransferase 1-like [Meleagris gallopavo]
Chicken_newGene_1451	--	--	Cellular Component: lysosome (GO:0005764);; Cellular Component: Golgi apparatus (GO:0005794);; Biological Process: apoptotic process (GO:0006917);; Cellular Component: membrane (GO:0016020);;	--	DNA damage-regulated autophagy modulator protein 1 GN=dram1 OS=Xenopus laevis (African clawed frog) PE=2 SV=2	PREDICTED: DNA damage-regulated autophagy modulator protein 2 isoformX2 [Gallus gallus]
Chicken_newGene_2532	--	--	Molecular Function: catalytic activity (GO:0003824);; Biological Process: signal transduction (GO:0007165);; Biological Process: neuron projection development (GO:0031175);; Biological Process: regulation of cellular component organization (GO:0051128);;	--	Tenascin (Precursor) GN=TNC OS=Gallus gallus (Chicken) PE=1 SV=2	tenascin X B [Gallus gallus]
Chicken_newGene_1477	--	--	Cellular Component: cytoplasm (GO:0005737);; Biological Process: protein transport (GO:0015031);;	K12189|9e-99|bta:534750|VPS25, MGC10540	Vacuolar protein-sorting-associated protein 25 GN=vps25 OS=Xenopus laevis (African clawed frog) PE=2 SV=1	PREDICTED: vacuolar protein-sorting-associated protein 25 isoform X1 [Gallus gallus]
Chicken_newGene_871	[ER]	--	Cellular Component: mitochondrial inner membrane (GO:0005743);; Cellular Component: mitochondrial matrix (GO:0005759);; Biological Process: cholesterol metabolic process (GO:0008203);; Molecular Function: oxidoreductase activity (GO:0016491);; Biological Process: electron transport chain (GO:0022900);; Biological Process: oxidation-reduction process (GO:0055114);;	K00528|0.0|gga:769635|FDXR	NADPH:adrenodoxin oxidoreductase, mitochondrial (Precursor) GN=fdxr OS=Salvelinus fontinalis (Brook trout) PE=2 SV=1	PREDICTED: NADPH:adrenodoxin oxidoreductase, mitochondrial isoform X3 [Gallus gallus]
Chicken_newGene_2792	--	--	--	--	--	PREDICTED: coiled-coil domain-containing protein 9, partial [Alligator mississippiensis]
Chicken_newGene_1499	--	--	--	--	Serine/arginine repetitive matrix protein 1 GN=SRRM1 OS=Gallus gallus (Chicken) PE=2 SV=1	PREDICTED: serine/arginine repetitive matrix protein 2-like isoform X1 [Gallus gallus]
Chicken_newGene_839	--	--	--	--	--	PREDICTED: uncharacterized protein LOC417263 isoformX2 [Gallus gallus]
Chicken_newGene_2402	--	--	--	--	--	PREDICTED: chordin [Melopsittacus undulatus]
Chicken_newGene_2304	--	--	--	--	--	PREDICTED: ATP-dependent RNA helicase A [Meleagris gallopavo]
Chicken_newGene_17	--	--	--	--	--	hypothetical protein Anapl_01470 [Anas platyrhynchos]
Chicken_newGene_3830	--	--	Cellular Component: DNA-directed RNA polymerase II, holoenzyme (GO:0016591);; Biological Process: dephosphorylation of RNA polymerase II C-terminal domain (GO:0070940);;	--	Regulation of nuclear pre-mRNA domain-containing protein 1A GN=RPRD1A OS=Gallus gallus (Chicken) PE=2 SV=1	PREDICTED: LOW QUALITY PROTEIN: endogenous retrovirus group K member 9 Pol protein-like, partial [Tyto alba]
Chicken_newGene_72	--	--	--	--	--	PREDICTED: transmembrane protein 140 isoformX2 [Gallus gallus]
Chicken_newGene_1988	--	--	--	K06456|6e-68|tgu:100224845|similar to CD6 antigen	Cleavage and polyadenylation specificity factor subunit 6 GN=CPSF6 OS=Gallus gallus (Chicken) PE=2 SV=1	PREDICTED: T-cell differentiation antigen CD6 [Gallus gallus]
Chicken_newGene_2517	--	--	Molecular Function: monooxygenase activity (GO:0004497);; Molecular Function: binding (GO:0005488);; Molecular Function: iron ion binding (GO:0005506);; Molecular Function: electron carrier activity (GO:0009055);; Cellular Component: membrane (GO:0016020);; Molecular Function: oxidoreductase activity, acting on paired donors, with incorporation or reduction of molecular oxygen (GO:0016705);; Mole…	--	Cytochrome P450 2H2 GN=CYP2H2 OS=Gallus gallus (Chicken) PE=1 SV=1	PREDICTED: cytochrome P450 2J2-like [Gallus gallus]
Chicken_newGene_766	--	--	Molecular Function: D-amino-acid oxidase activity (GO:0003884);; Molecular Function: receptor binding (GO:0005102);; Cellular Component: mitochondrial outer membrane (GO:0005741);; Cellular Component: peroxisomal membrane (GO:0005778);; Cellular Component: cytosol (GO:0005829);; Biological Process: leucine metabolic process (GO:0006551);; Biological Process: proline catabolic process (GO:0006562)…	--	--	PREDICTED: D-amino-acid oxidase isoform X2 [Meleagris gallopavo]
Chicken_newGene_2791	--	--	Molecular Function: sequence-specific DNA binding RNA polymerase II transcription factor activity (GO:0000981);; Molecular Function: DNA binding (GO:0003677);; Molecular Function: sequence-specific DNA binding transcription factor activity (GO:0003700);; Cellular Component: nucleus (GO:0005634);; Biological Process: DNA replication (GO:0006260);; Biological Process: transcription, DNA-templated (…	K09170|2e-53|gga:396208|NFIC, CNFI-C	Nuclear factor 1 C-type GN=NFIC OS=Gallus gallus (Chicken) PE=1 SV=1	PREDICTED: nuclear factor 1 C-type [Nipponia nippon]
Chicken_newGene_1594	--	--	--	--	--	hypothetical protein Anapl_12523, partial [Anas platyrhynchos]
Chicken_newGene_2540	--	--	Cellular Component: endomembrane system (GO:0012505);; Biological Process: protein transport (GO:0015031);; Cellular Component: late endosome membrane (GO:0031902);; Molecular Function: protein N-terminus binding (GO:0047485);;	K12195|4e-25|gga:428673|CHMP6	Charged multivesicular body protein 6 GN=CHMP6 OS=Gallus gallus (Chicken) PE=2 SV=3	charged multivesicular body protein 6 [Gallus gallus]
Chicken_newGene_2124	--	--	--	--	--	PREDICTED: inositol polyphosphate multikinase [Pygoscelis adeliae]
Chicken_newGene_2932	--	--	--	--	--	hypothetical protein A306_05971 [Columba livia]
Chicken_newGene_782	--	--	--	K01047|4e-45|tgu:100224457|similar to phospholipase A2, group III	Phospholipase A2 isozymes PA3A/PA3B/PA5 OS=Heloderma suspectum (Gila monster) PE=1 SV=3	Group 3 secretory phospholipase A2, partial [Calypte anna]
Chicken_newGene_763	--	--	Biological Process: MyD88-dependent toll-like receptor signaling pathway (GO:0002755);; Molecular Function: structural constituent of ribosome (GO:0003735);; Molecular Function: protein binding (GO:0005515);; Cellular Component: nucleus (GO:0005634);; Cellular Component: nucleoplasm (GO:0005654);; Cellular Component: cytoplasm (GO:0005737);; Biological Process: translation (GO:0006412);; Biologic…	K08770|1e-158|aga:AgaP_AGAP001971|AGAP001971-PA	Ubiquitin (Precursor) GN=UBB OS=Gallus gallus (Chicken) PE=2 SV=1	polyubiquitin [Salmo salar]
Chicken_newGene_1544	--	--	--	--	--	hypothetical protein N324_04966, partial [Chlamydotis macqueenii]
Chicken_newGene_3027	--	--	--	--	--	PREDICTED: keratin-associated protein 6-2-like isoform X1 [Meleagris gallopavo]
Chicken_newGene_3307	--	--	Cellular Component: cytoplasm (GO:0005737);; Biological Process: signal transduction (GO:0007165);; Biological Process: visual perception (GO:0007601);;	K04439|1e-107|tgu:100227693|similar to arrestin beta 1	Arrestin red cell isoform 2 OS=Oncorhynchus mykiss (Rainbow trout) PE=2 SV=1	PREDICTED: beta-arrestin-1-like, partial [Gallus gallus]
Chicken_newGene_1009	--	--	--	--	--	PREDICTED: 28S ribosomal protein S28, mitochondrial isoform X1 [Gallus gallus]
Chicken_newGene_2547	--	--	--	--	Collagen alpha-1(II) chain (Precursor) GN=col2a1 OS=Xenopus tropicalis (Western clawed frog) PE=2 SV=1	PREDICTED: microtubule-actin cross-linking factor 1-like, partial [Gallus gallus]
Chicken_newGene_956	--	--	--	--	--	PREDICTED: palmitoyltransferase ZDHHC3 isoform X3 [Gallus gallus]
Chicken_newGene_1974	--	--	Molecular Function: binding (GO:0005488);;	--	Cleavage and polyadenylation specificity factor subunit 6 GN=cpsf6 OS=Danio rerio (Zebrafish) PE=2 SV=1	PREDICTED: uncharacterized protein LOC423240 [Gallus gallus]
Chicken_newGene_777	--	--	Biological Process: patterning of blood vessels (GO:0001569);; Molecular Function: angiotensin receptor activity (GO:0001595);; Biological Process: gastrulation with mouth forming second (GO:0001702);; Molecular Function: chemokine receptor activity (GO:0004950);; Molecular Function: protein binding (GO:0005515);; Cellular Component: cytoplasm (GO:0005737);; Cellular Component: plasma membrane (G…	--	C3a anaphylatoxin chemotactic receptor GN=c3ar1 OS=Danio rerio (Zebrafish) PE=3 SV=1	chemokine-like receptor 1 [Gallus gallus]
Chicken_newGene_768	[GEPR]	--	Molecular Function: transporter activity (GO:0005215);; Cellular Component: membrane (GO:0016020);; Cellular Component: intracellular part (GO:0044424);; Biological Process: single-organism transport (GO:0044765);; Biological Process: organic substance transport (GO:0071702);; Cellular Component: cell periphery (GO:0071944);;	--	Solute carrier family 2, facilitated glucose transporter member 2 GN=SLC2A2 OS=Gallus gallus (Chicken) PE=2 SV=1	PREDICTED: solute carrier family 2, facilitated glucose transporter member 11-like [Gallus gallus]
Chicken_newGene_1270	--	--	--	--	--	hypothetical protein AS27_14818, partial [Aptenodytes forsteri]
Chicken_newGene_1791	[J]	Translation, ribosomal structure and biogenesis	Molecular Function: DNA binding (GO:0003677);; Cellular Component: nucleus (GO:0005634);; Cellular Component: cytoplasm (GO:0005737);; Biological Process: zygotic specification of dorsal/ventral axis (GO:0007352);; Molecular Function: zinc ion binding (GO:0008270);; Biological Process: positive regulation of epithelial to mesenchymal transition (GO:0010718);; Biological Process: regulation of tra…	--	Collagen alpha-1(II) chain (Precursor) GN=col2a1 OS=Xenopus tropicalis (Western clawed frog) PE=2 SV=1	PREDICTED: uncharacterized protein LOC102111320 [Pseudopodoces humilis]
Chicken_newGene_982	--	--	--	--	--	hypothetical protein Anapl_05439, partial [Anas platyrhynchos]
Chicken_newGene_3710	--	--	--	--	--	PREDICTED: translational activator of cytochrome c oxidase 1 [Haliaeetus leucocephalus]
Chicken_newGene_696	[J]	Translation, ribosomal structure and biogenesis	Cellular Component: extracellular region (GO:0005576);;	--	Dexamethasone-induced protein homolog GN=dexi OS=Danio rerio (Zebrafish) PE=3 SV=1	Dexi homolog [Gallus gallus]
Chicken_newGene_3422	--	--	--	--	Leukocyte receptor cluster member 8 homolog GN=leng8 OS=Xenopus laevis (African clawed frog) PE=2 SV=1	PREDICTED: leukocyte receptor cluster member 8-like, partial [Gallus gallus]
Chicken_newGene_2576	--	--	Molecular Function: DNA binding (GO:0003677);; Molecular Function: protein binding (GO:0005515);; Biological Process: regulation of transcription, DNA-templated (GO:0006355);; Biological Process: nervous system development (GO:0007399);; Biological Process: anatomical structure morphogenesis (GO:0009653);; Biological Process: tissue development (GO:0009888);; Biological Process: cellular componen…	K01170|7e-25|rno:292534|Tsen34, LENG5, MGC94712, SEN34	Zyxin OS=Xenopus tropicalis (Western clawed frog) PE=2 SV=1	PREDICTED: uncharacterized gene 73 protein-like [Gallus gallus]
Chicken_newGene_3651	--	--	--	K03662|2e-14|hsa:537|ATP6AP1, 16A, ATP6IP1, ATP6S1, Ac45, CF2, MGC129781, VATPS1, XAP-3, XAP3	--	PREDICTED: V-type proton ATPase subunit S1 [Alligator mississippiensis]
Chicken_newGene_67	--	--	Molecular Function: actin monomer binding (GO:0003785);; Molecular Function: protein tyrosine kinase activity (GO:0004713);; Molecular Function: protein kinase C binding (GO:0005080);; Molecular Function: ATP binding (GO:0005524);; Molecular Function: phosphatidylinositol-4,5-bisphosphate binding (GO:0005546);; Cellular Component: cytoskeleton (GO:0005856);; Cellular Component: cell-cell junction…	K08870|1e-115|tgu:100225082|similar to twinfilin, actin-binding protein, homolog 1	Twinfilin-1 GN=twf1 OS=Xenopus tropicalis (Western clawed frog) PE=2 SV=1	twinfilin 1 isoform 1 [Gallus gallus]
Chicken_newGene_1481	[H]	Coenzyme transport and metabolism	Molecular Function: pyridoxamine-phosphate oxidase activity (GO:0004733);; Biological Process: pyridoxine biosynthetic process (GO:0008615);; Molecular Function: FMN binding (GO:0010181);; Biological Process: pyridoxal phosphate biosynthetic process (GO:0042823);; Biological Process: oxidation-reduction process (GO:0055114);;	K00275|2e-31|ssc:100521112|pyridoxine-5'-phosphate oxidase-like	--	PREDICTED: pyridoxine-5&apos;-phosphate oxidase [Meleagris gallopavo]
Chicken_newGene_2606	--	--	Molecular Function: nucleotide binding (GO:0000166);; Molecular Function: nucleic acid binding (GO:0003676);;	K12875|1e-21|mcc:713310|ACIN1	--	Apoptotic chromatin condensation inducer in the nucleus, partial [Anas platyrhynchos]
Chicken_newGene_968	--	--	--	K13171|6e-07|cbr:CBG07956|Cbr-rsr-1	--	PREDICTED: collagen alpha-1(I) chain-like [Pseudopodoces humilis]
Chicken_newGene_521	[I]	Lipid transport and metabolism	Biological Process: lipid metabolic process (GO:0006629);; Biological Process: nitrogen compound metabolic process (GO:0006807);; Biological Process: response to organic substance (GO:0010033);; Cellular Component: membrane (GO:0016020);; Biological Process: cellular component morphogenesis (GO:0032989);; Biological Process: neurotransmitter catabolic process (GO:0042135);; Biological Process: sm…	--	Fatty acyl-CoA hydrolase precursor, medium chain (Precursor) OS=Anas platyrhynchos (Domestic duck) PE=1 SV=1	PREDICTED: fatty acyl-CoA hydrolase precursor, medium chain-like isoform X4 [Gallus gallus]
Chicken_newGene_2133	--	--	--	--	Serine/arginine repetitive matrix protein 1 GN=SRRM1 OS=Gallus gallus (Chicken) PE=2 SV=1	PREDICTED: uncharacterized protein LOC768462 isoform X1 [Gallus gallus]
Chicken_newGene_963	[M]	Cell wall/membrane/envelope biogenesis	Molecular Function: nucleic acid binding (GO:0003676);; Biological Process: transcription, DNA-templated (GO:0006351);; Biological Process: nervous system development (GO:0007399);; Biological Process: tissue development (GO:0009888);; Biological Process: regulation of metabolic process (GO:0019222);; Biological Process: cell differentiation (GO:0030154);; Biological Process: chordate embryonic d…	K10392|2e-22|gga:420832|KIF13A	Serine/arginine-rich splicing factor 1 GN=srsf1 OS=Xenopus tropicalis (Western clawed frog) PE=2 SV=1	PREDICTED: kinesin-like protein KIF13A, partial [Meleagris gallopavo]
Chicken_newGene_2497	--	--	--	K01279|3e-56|gga:425576|TPP1	--	PREDICTED: LOW QUALITY PROTEIN: tripeptidyl peptidase I [Anas platyrhynchos]
Chicken_newGene_979	--	--	--	--	Transcription factor jun-D GN=JUND OS=Gallus gallus (Chicken) PE=3 SV=1	hypothetical protein Anapl_09350 [Anas platyrhynchos]
Chicken_newGene_3807	--	--	--	--	--	PREDICTED: uncharacterized protein LOC104832910, partial [Haliaeetus leucocephalus]
Chicken_newGene_2778	--	--	--	--	--	PREDICTED: zonadhesin-like isoform X2 [Danio rerio]
Chicken_newGene_3138	--	--	--	--	Serine/arginine repetitive matrix protein 1 GN=SRRM1 OS=Gallus gallus (Chicken) PE=2 SV=1	PREDICTED: uncharacterized protein LOC104912013 [Meleagris gallopavo]
Chicken_newGene_770	[LKJ]	--	Molecular Function: RNA binding (GO:0003723);; Molecular Function: helicase activity (GO:0004386);; Cellular Component: cytoplasm (GO:0005737);; Biological Process: RNA processing (GO:0006396);; Cellular Component: ribonucleoprotein complex (GO:0030529);; Cellular Component: nuclear lumen (GO:0031981);; Cellular Component: intracellular non-membrane-bounded organelle (GO:0043232);; Biological Pro…	K01529|0.0|gga:416936|DDX51	ATP-dependent RNA helicase DDX51 GN=ddx51 OS=Danio rerio (Zebrafish) PE=2 SV=1	PREDICTED: ATP-dependent RNA helicase DDX51 isoform X4 [Gallus gallus]
Chicken_newGene_2216	--	--	Biological Process: regulation of cyclin-dependent protein serine/threonine kinase activity (GO:0000079);; Cellular Component: integral component of membrane (GO:0016021);; Molecular Function: protein kinase binding (GO:0019901);;	--	Protein CNPPD1 GN=CNPPD1 OS=Gallus gallus (Chicken) PE=2 SV=1	protein CNPPD1 [Gallus gallus]
Chicken_newGene_3399	--	--	Cellular Component: cytoplasm (GO:0005737);; Biological Process: signal transduction (GO:0007165);;	K04439|1e-75|tgu:100227693|similar to arrestin beta 1	Arrestin red cell isoform 2 OS=Oncorhynchus mykiss (Rainbow trout) PE=2 SV=1	Beta-arrestin-1, partial [Aptenodytes forsteri]
Chicken_newGene_3519	--	--	Cellular Component: plasma membrane (GO:0005886);; Cellular Component: integral component of membrane (GO:0016021);;	--	Transmembrane protein 127 GN=tmem127 OS=Danio rerio (Zebrafish) PE=2 SV=1	Transmembrane protein 127, partial [Nestor notabilis]
Chicken_newGene_3122	--	--	--	K06482|1e-161|gga:373946|ITGA3	Integrin alpha-6 light chain (Precursor) GN=ITGA6 OS=Gallus gallus (Chicken) PE=2 SV=1	Integrin alpha-3 precursor [Gallus gallus]
Chicken_newGene_19	--	--	--	--	Tetratricopeptide repeat protein 38 GN=ttc38 OS=Danio rerio (Zebrafish) PE=3 SV=1	PREDICTED: LOW QUALITY PROTEIN: tetratricopeptide repeat protein 38 [Gallus gallus]
Chicken_newGene_2317	--	--	--	K11840|1e-53|gga:424665|USP24	--	Ubiquitin carboxyl-terminal hydrolase 24 [Chelonia mydas]
Chicken_newGene_3089	--	--	--	--	--	PREDICTED: uncharacterized protein LOC101747505 isoform X2 [Gallus gallus]
Chicken_newGene_2228	[D]	Cell cycle control, cell division, chromosome partitioning	--	--	Collagen alpha-1(I) chain (Precursor) GN=COL1A1 OS=Cynops pyrrhogaster (Japanese common newt) PE=2 SV=1	PREDICTED: uncharacterized protein LOC104911692 isoform X2 [Meleagris gallopavo]
Chicken_newGene_2951	[I]	Lipid transport and metabolism	Molecular Function: acyl-CoA dehydrogenase activity (GO:0003995);; Molecular Function: transferase activity, transferring acyl groups other than amino-acyl groups (GO:0016747);; Molecular Function: flavin adenine dinucleotide binding (GO:0050660);; Biological Process: oxidation-reduction process (GO:0055114);;	K00252|1e-101|bta:506310|GCDH, MGC137369	Skin secretory protein xP2 (Precursor) GN=p2 OS=Xenopus laevis (African clawed frog) PE=2 SV=2	PREDICTED: glutaryl-CoA dehydrogenase, mitochondrial, partial [Gallus gallus]
Chicken_newGene_3035	--	--	Biological Process: blood vessel development (GO:0001568);; Biological Process: determination of left/right asymmetry in lateral mesoderm (GO:0003140);; Biological Process: cardiac chamber morphogenesis (GO:0003206);; Biological Process: epicardial cell to mesenchymal cell transition (GO:0003347);; Molecular Function: transmembrane receptor protein tyrosine kinase activity (GO:0004714);; Molecula…	K05084|3e-67|ecb:100059216|similar to Receptor tyrosine-protein kinase erbB-3 precursor (c-erbB3) (Tyrosine kinase-type cell surface receptor HER3)	Melanoma receptor tyrosine-protein kinase (Precursor) GN=xmrk OS=Xiphophorus maculatus (Southern platyfish) PE=2 SV=2	PREDICTED: receptor tyrosine-protein kinase erbB-3 [Alligator mississippiensis]
Chicken_newGene_947	--	--	--	--	--	hypothetical protein Anapl_07654 [Anas platyrhynchos]
Chicken_newGene_3811	--	--	Cellular Component: DNA-directed RNA polymerase II, holoenzyme (GO:0016591);; Biological Process: dephosphorylation of RNA polymerase II C-terminal domain (GO:0070940);;	--	Regulation of nuclear pre-mRNA domain-containing protein 1A GN=RPRD1A OS=Gallus gallus (Chicken) PE=2 SV=1	PREDICTED: uncharacterized protein LOC101747628 [Gallus gallus]
Chicken_newGene_3594	--	--	Molecular Function: GPI anchor binding (GO:0034235);; Cellular Component: GPI-anchor transamidase complex (GO:0042765);;	K05289|2e-23|cfa:475120|GPAA1	--	Glycosylphosphatidylinositol anchor attachment 1 protein, partial [Calypte anna]
Chicken_newGene_3681	--	--	--	--	--	PREDICTED: rho GTPase-activating protein 32-like isoform X1 [Gallus gallus]
Chicken_newGene_3703	--	--	Biological Process: cell cycle checkpoint (GO:0000075);; Biological Process: DNA repair (GO:0006281);; Biological Process: response to ionizing radiation (GO:0010212);; Cellular Component: SOSS complex (GO:0070876);;	K13140|3e-40|rno:361988|Ints3, RGD1304593	Integrator complex subunit 3 GN=ints3 OS=Danio rerio (Zebrafish) PE=2 SV=1	PREDICTED: integrator complex subunit 3-like [Gallus gallus]
Chicken_newGene_3497	--	--	--	--	--	PREDICTED: translation initiation factor IF-2-like, partial [Gallus gallus]
Chicken_newGene_1396	--	--	Biological Process: establishment of mitotic spindle orientation (GO:0000132);; Cellular Component: kinetochore (GO:0000776);; Cellular Component: spindle pole (GO:0000922);; Cellular Component: nucleus (GO:0005634);; Cellular Component: endoplasmic reticulum (GO:0005783);; Cellular Component: kinetochore microtubule (GO:0005828);; Biological Process: protein complex assembly (GO:0006461);; Biolo…	K11578|0.0|gga:395275|ZW10	Collagen alpha-2(I) chain (Precursor; Fragments) GN=COL1A2 OS=Gallus gallus (Chicken) PE=1 SV=2	centromere/kinetochore protein zw10 homolog [Gallus gallus]
Chicken_newGene_635	[T]	Signal transduction mechanisms	Biological Process: eye development (GO:0001654);; Biological Process: liver development (GO:0001889);; Cellular Component: nucleolus (GO:0005730);; Cellular Component: cytoskeleton (GO:0005856);; Biological Process: rRNA processing (GO:0006364);; Biological Process: organelle organization (GO:0006996);; Cellular Component: protein complex (GO:0043234);; Biological Process: positive regulation of…	--	WD repeat-containing protein 55 GN=wdr55 OS=Oryzias latipes (Medaka fish) PE=1 SV=1	PREDICTED: WD repeat-containing protein 55, partial [Gallus gallus]
Chicken_newGene_996	--	--	--	K11878|7e-85|gga:420882|C6orf86, PSMG4	--	PREDICTED: proteasome assembly chaperone 4 [Gallus gallus]
Chicken_newGene_1783	--	--	--	--	--	PREDICTED: protein DDX26B-like [Meleagris gallopavo]
Chicken_newGene_1461	--	--	--	--	--	PREDICTED: LOW QUALITY PROTEIN: semaphorin-6D-like [Larimichthys crocea]
Chicken_newGene_2513	[G]	Carbohydrate transport and metabolism	Molecular Function: ribulose-phosphate 3-epimerase activity (GO:0004750);; Biological Process: pentose-phosphate shunt (GO:0006098);; Molecular Function: protein homodimerization activity (GO:0042803);; Molecular Function: metal ion binding (GO:0046872);;	K01783|2e-33|tgu:100227197|similar to ribulose-5-phosphate-3-epimerase	--	PREDICTED: ribulose-phosphate 3-epimerase isoform X2 [Zonotrichia albicollis]
Chicken_newGene_1349	[R]	General function prediction only	Molecular Function: nucleic acid binding (GO:0003676);; Cellular Component: intracellular (GO:0005622);; Biological Process: regulation of transcription, DNA-templated (GO:0006355);; Biological Process: regulation of neurogenesis (GO:0050767);;	K10495|9e-94|tgu:100221748|similar to zinc finger and BTB domain containing 8	Zinc finger and BTB domain-containing protein 8A.2 GN=zbtb8a.2 OS=Xenopus tropicalis (Western clawed frog) PE=2 SV=1	PREDICTED: zinc finger and BTB domain-containing protein 8B isoform X1 [Meleagris gallopavo]
Chicken_newGene_3164	--	--	--	--	--	PREDICTED: activator of basal transcription 1 isoform X2 [Poecilia reticulata]
Chicken_newGene_3429	--	--	Molecular Function: protein phosphatase inhibitor activity (GO:0004864);; Biological Process: negative regulation of phosphatase activity (GO:0010923);; Molecular Function: phosphatase binding (GO:0019902);;	--	Protein phosphatase 1 regulatory subunit 37 GN=ppp1r37 OS=Danio rerio (Zebrafish) PE=2 SV=1	PREDICTED: protein phosphatase 1 regulatory subunit 37-like [Anas platyrhynchos]
Chicken_newGene_3228	--	--	Molecular Function: double-stranded RNA binding (GO:0003725);; Molecular Function: single-stranded RNA binding (GO:0003727);; Cellular Component: nucleus (GO:0005634);; Cellular Component: cytoplasm (GO:0005737);; Cellular Component: polysome (GO:0005844);; Biological Process: regulation of transcription from RNA polymerase II promoter (GO:0006357);; Biological Process: cellular component movemen…	K13090|1e-34|tgu:100219622|ILF3	Interleukin enhancer-binding factor 3 {ECO:0000312|EMBL:AAH74653.1} OS=Xenopus tropicalis (Western clawed frog) PE=2 SV=1	Interleukin enhancer-binding factor 3, partial [Nestor notabilis]
Chicken_newGene_3567	--	--	Molecular Function: diacylglycerol kinase activity (GO:0004143);; Molecular Function: calcium ion binding (GO:0005509);; Biological Process: protein kinase C-activating G-protein coupled receptor signaling pathway (GO:0007205);; Biological Process: intracellular signal transduction (GO:0035556);;	K00901|1e-118|xtr:100124931|dgka	Collagen alpha-1(III) chain (Precursor; Fragments) GN=COL3A1 OS=Gallus gallus (Chicken) PE=2 SV=2	PREDICTED: diacylglycerol kinase beta-like, partial [Gallus gallus]
Chicken_newGene_2503	--	--	Biological Process: establishment of mitotic spindle orientation (GO:0000132);; Biological Process: neuron migration (GO:0001764);; Molecular Function: protein binding (GO:0005515);; Biological Process: secondary neural tube formation (GO:0014021);; Cellular Component: membrane (GO:0016020);; Cellular Component: cell part (GO:0044464);; Biological Process: regulation of cellular process (GO:00507…	--	Protein scribble homolog GN=scrib OS=Danio rerio (Zebrafish) PE=1 SV=1	PREDICTED: protein scribble homolog [Meleagris gallopavo]
Chicken_newGene_989	--	--	Cellular Component: mitochondrial outer membrane translocase complex (GO:0005742);; Biological Process: protein import into mitochondrial matrix (GO:0030150);;	--	--	PREDICTED: mitochondrial import receptor subunit TOM7 homolog [Haliaeetus leucocephalus]
Chicken_newGene_1802	--	--	--	--	--	hypothetical protein N312_13046, partial [Balearica regulorum gibbericeps]
Chicken_newGene_3092	[A]	RNA processing and modification	Biological Process: G2/M transition of mitotic cell cycle (GO:0000086);; Molecular Function: DNA binding (GO:0003677);; Molecular Function: sequence-specific DNA binding transcription factor activity (GO:0003700);; Molecular Function: steroid hormone receptor activity (GO:0003707);; Molecular Function: RNA binding (GO:0003723);; Molecular Function: SH3/SH2 adaptor activity (GO:0005070);; Cellular…	K13095|1e-45|ecb:100050420|SF1	Protein quaking-B GN=qkib OS=Danio rerio (Zebrafish) PE=2 SV=1	PREDICTED: splicing factor 1, partial [Mesitornis unicolor]
Chicken_newGene_3581	--	--	--	--	--	hypothetical protein N331_02835, partial [Merops nubicus]
Chicken_newGene_1807	--	--	Molecular Function: protein dimerization activity (GO:0046983);; Biological Process: regulation of neural retina development (GO:0061074);; Biological Process: regulation of skeletal muscle cell differentiation (GO:2001014);;	K09084|3e-34|gga:771738|ATOH8	--	PREDICTED: protein atonal homolog 8 [Ficedula albicollis]
Chicken_newGene_2854	--	--	--	K10106|2e-15|oaa:100077833|similar to gamma-carboxylase	--	PREDICTED: vitamin K-dependent gamma-carboxylase [Corvus cornix cornix]
Chicken_newGene_3802	--	--	--	--	--	hypothetical protein AS28_08878, partial [Pygoscelis adeliae]
Chicken_newGene_3823	--	--	Cellular Component: ruffle (GO:0001726);; Biological Process: immune system process (GO:0002376);; Molecular Function: actin binding (GO:0003779);; Molecular Function: calmodulin binding (GO:0005516);; Cellular Component: nucleoplasm (GO:0005654);; Cellular Component: Golgi apparatus (GO:0005794);; Cellular Component: microvillus (GO:0005902);; Cellular Component: coated pit (GO:0005905);; Cellul…	--	Myosin-9 GN=MYH9 OS=Gallus gallus (Chicken) PE=2 SV=1	PREDICTED: myosin-IIIa isoform X6 [Gallus gallus]
Chicken_newGene_1995	--	--	--	--	--	PREDICTED: malignant fibrous histiocytoma-amplified sequence 1 homolog isoform X4 [Gallus gallus]
Chicken_newGene_3132	--	--	--	--	Serine/arginine repetitive matrix protein 1 GN=SRRM1 OS=Gallus gallus (Chicken) PE=2 SV=1	hypothetical protein N303_04084, partial [Cuculus canorus]
Chicken_newGene_1548	[L]	Replication, recombination and repair	--	--	Collagen alpha-2(I) chain (Precursor; Fragments) GN=COL1A2 OS=Gallus gallus (Chicken) PE=1 SV=2	PREDICTED: uncharacterized protein LOC104021497 [Nipponia nippon]
Chicken_newGene_2583	--	--	Molecular Function: phosphatidylinositol phospholipase C activity (GO:0004435);; Biological Process: lipid metabolic process (GO:0006629);; Biological Process: intracellular signal transduction (GO:0035556);; Cellular Component: neuron projection (GO:0043005);;	--	Protein Smaug homolog 1 GN=samd4a OS=Xenopus tropicalis (Western clawed frog) PE=2 SV=1	PREDICTED: protein Smaug homolog 2, partial [Pseudopodoces humilis]
Chicken_newGene_3783	[R]	General function prediction only	Molecular Function: binding (GO:0005488);;	--	Gastrula zinc finger protein XlCGF48.2 (Fragment) OS=Xenopus laevis (African clawed frog) PE=2 SV=1	PREDICTED: zinc finger protein 429-like isoform X5 [Gallus gallus]
Chicken_newGene_2301	--	--	Cellular Component: glycosylphosphatidylinositol-N-acetylglucosaminyltransferase (GPI-GnT) complex (GO:0000506);; Biological Process: GPI anchor biosynthetic process (GO:0006506);; Cellular Component: integral component of membrane (GO:0016021);; Molecular Function: phosphatidylinositol N-acetylglucosaminyltransferase activity (GO:0017176);;	K03859|1e-163|gga:424387|PIGC	--	PREDICTED: LOW QUALITY PROTEIN: phosphatidylinositol N-acetylglucosaminyltransferase subunit C [Gallus gallus]
Chicken_newGene_1784	--	--	--	--	--	PREDICTED: syntaxin-1A-like [Aptenodytes forsteri]
Chicken_newGene_3301	[LKJ]	--	--	--	Cleavage and polyadenylation specificity factor subunit 6 GN=cpsf6 OS=Xenopus laevis (African clawed frog) PE=2 SV=1	PREDICTED: uncharacterized protein LOC101747590 [Gallus gallus]
Chicken_newGene_1320	--	--	--	--	--	PREDICTED: zinc finger and BTB domain-containing protein 40 isoform X13 [Gallus gallus]
Chicken_newGene_2400	--	--	Molecular Function: calcium-dependent cysteine-type endopeptidase activity (GO:0004198);; Cellular Component: intracellular (GO:0005622);; Cellular Component: cytoplasm (GO:0005737);; Biological Process: proteolysis (GO:0006508);; Biological Process: regulation of cellular metabolic process (GO:0031323);; Biological Process: actin cytoskeleton reorganization (GO:0031532);; Biological Process: pos…	K08579|0.0|gga:424945|CAPN10	Calpain-1 catalytic subunit OS=Gallus gallus (Chicken) PE=1 SV=2	PREDICTED: calpain-10 isoform X6 [Gallus gallus]
Chicken_newGene_597	[E]	Amino acid transport and metabolism	--	K01423|1e-163|gga:770794|similar to Acylamino-acid-releasing enzyme (AARE) (Acyl-peptide hydrolase) (APH) (Acylaminoacyl-peptidase)	Collagen alpha-2(I) chain (Precursor) GN=COL1A2 OS=Lithobates catesbeiana (American bullfrog) PE=2 SV=1	PREDICTED: acylamino-acid-releasing enzyme-like, partial [Meleagris gallopavo]
Chicken_newGene_638	--	--	Molecular Function: binding (GO:0005488);; Biological Process: embryo development (GO:0009790);; Biological Process: regulation of gene expression (GO:0010468);; Cellular Component: membrane (GO:0016020);; Cellular Component: intracellular membrane-bounded organelle (GO:0043231);; Biological Process: primary metabolic process (GO:0044238);; Biological Process: cellular macromolecule metabolic pro…	--	Tripartite motif-containing protein 59 GN=TRIM59 OS=Gallus gallus (Chicken) PE=2 SV=1	PREDICTED: E3 ubiquitin/ISG15 ligase TRIM25 isoform X2 [Gallus gallus]
Chicken_newGene_1542	[R]	General function prediction only	--	K10613|1e-51|gga:421255|CUL9, CUL7, PARC	--	PREDICTED: LOW QUALITY PROTEIN: cullin-9, partial [Gallus gallus]
Chicken_newGene_2768	--	--	Cellular Component: endoplasmic reticulum (GO:0005783);; Cellular Component: membrane (GO:0016020);;	--	Transmembrane protein 98 GN=tmem98 OS=Xenopus laevis (African clawed frog) PE=2 SV=1	PREDICTED: transmembrane protein 98-like [Pseudopodoces humilis]
Chicken_newGene_953	[M]	Cell wall/membrane/envelope biogenesis	Cellular Component: early endosome (GO:0005769);; Cellular Component: cytoskeleton (GO:0005856);; Cellular Component: adherens junction (GO:0005912);; Biological Process: regulation of transcription from RNA polymerase II promoter (GO:0006357);; Biological Process: multicellular organismal development (GO:0007275);; Molecular Function: transcription factor binding (GO:0008134);; Cellular Componen…	--	WAS protein family homolog 1 GN=wash1 OS=Xenopus laevis (African clawed frog) PE=2 SV=1	PREDICTED: WAS/WASL-interacting protein family member 3-like [Meleagris gallopavo]
Chicken_newGene_639	--	--	--	--	Skin secretory protein xP2 (Precursor) GN=p2 OS=Xenopus laevis (African clawed frog) PE=2 SV=2	PREDICTED: basic proline-rich protein-like [Pseudopodoces humilis]
Chicken_newGene_3680	--	--	--	--	--	C/EBP-like protein [Gallus gallus]
Chicken_newGene_3147	[J]	Translation, ribosomal structure and biogenesis	--	--	--	PREDICTED: mediator of DNA damage checkpoint protein 1-like [Egretta garzetta]
Chicken_newGene_3614	[D]	Cell cycle control, cell division, chromosome partitioning	Biological Process: cell cycle checkpoint (GO:0000075);; Cellular Component: kinetochore (GO:0000776);; Molecular Function: chromatin binding (GO:0003682);; Molecular Function: ATP binding (GO:0005524);; Cellular Component: nucleus (GO:0005634);; Cellular Component: cytoplasm (GO:0005737);; Biological Process: DNA repair (GO:0006281);; Biological Process: DNA recombination (GO:0006310);; Biologic…	K06636|6e-60|gga:395187|SMC1	Structural maintenance of chromosomes protein 1A GN=smc1a OS=Xenopus laevis (African clawed frog) PE=1 SV=1	PREDICTED: structural maintenance of chromosomes protein 1A-like [Tinamus guttatus]
Chicken_newGene_2843	[Q]	Secondary metabolites biosynthesis, transport and catabolism	Molecular Function: monooxygenase activity (GO:0004497);; Molecular Function: binding (GO:0005488);; Cellular Component: membrane (GO:0016020);; Molecular Function: oxidoreductase activity, acting on paired donors, with incorporation or reduction of molecular oxygen (GO:0016705);; Cellular Component: intracellular membrane-bounded organelle (GO:0043231);;	--	Cytochrome P450 2H2 GN=CYP2H2 OS=Gallus gallus (Chicken) PE=1 SV=1	PREDICTED: cytochrome P450 2B4-like [Gallus gallus]
Chicken_newGene_92	--	--	--	--	--	PREDICTED: uncharacterized protein LOC101750509 [Gallus gallus]
Chicken_newGene_3625	--	--	--	--	--	PREDICTED: tetratricopeptide repeat protein 5-like [Gallus gallus]
Chicken_newGene_28	--	--	--	--	--	PREDICTED: uncharacterized protein LOC418414 [Gallus gallus]
Chicken_newGene_3683	[RTKL]	--	Molecular Function: binding (GO:0005488);; Biological Process: cellular process (GO:0009987);;	--	Zyxin OS=Xenopus laevis (African clawed frog) PE=1 SV=1	PREDICTED: leucine-rich repeat extensin-like protein 5-like isoform X4 [Gallus gallus]
Chicken_newGene_3204	--	--	Molecular Function: protein binding (GO:0005515);; Biological Process: gene expression (GO:0010467);; Biological Process: cellular component organization (GO:0016043);; Biological Process: RNA metabolic process (GO:0016070);; Cellular Component: intracellular organelle (GO:0043229);; Biological Process: cellular component biogenesis (GO:0044085);; Biological Process: single-organism cellular proc…	--	Serine/arginine repetitive matrix protein 1 GN=SRRM1 OS=Gallus gallus (Chicken) PE=2 SV=1	PREDICTED: cyclin-K isoform X2 [Poecilia reticulata]
Chicken_newGene_1989	--	--	--	--	--	PREDICTED: uncharacterized protein C15orf52 homolog isoform X1 [Meleagris gallopavo]
Chicken_newGene_2575	[O]	Posttranslational modification, protein turnover, chaperones	--	K09507|3e-69|ssc:396741|DNAJB1, HSPF1	--	PREDICTED: dnaJ homolog subfamily B member 1-like, partial [Gallus gallus]
Chicken_newGene_3536	--	--	--	K05767|2e-82|tgu:100218311|similar to IQ motif containing GTPase activating protein 3	Collagen alpha-1(I) chain (Precursor) GN=COL1A1 OS=Cynops pyrrhogaster (Japanese common newt) PE=2 SV=1	PREDICTED: ras GTPase-activating-like protein IQGAP3-like, partial [Gallus gallus]
Chicken_newGene_2589	--	--	--	--	--	PREDICTED: probable G-protein coupled receptor 179, partial [Meleagris gallopavo]
Chicken_newGene_3803	--	--	--	--	Prolactin receptor (Precursor) GN=prlr OS=Oreochromis niloticus (Nile tilapia) PE=2 SV=1	PREDICTED: interleukin-31 receptor subunit alpha isoform X5 [Gallus gallus]
Chicken_newGene_1990	--	--	--	--	--	PREDICTED: uncharacterized protein C15orf52 homolog isoform X3 [Anas platyrhynchos]
Chicken_newGene_3018	--	--	--	--	--	hypothetical protein A306_05088 [Columba livia]
Chicken_newGene_2542	--	--	--	--	--	PREDICTED: transmembrane channel-like 6, partial [Gallus gallus]
Chicken_newGene_3296	--	--	Cellular Component: kinetochore (GO:0000776);; Molecular Function: transcription factor binding (GO:0008134);; Molecular Function: enzyme binding (GO:0019899);; Biological Process: myeloid cell differentiation (GO:0030099);; Molecular Function: methylated histone residue binding (GO:0035064);; Biological Process: histone H4-K5 acetylation (GO:0043981);; Biological Process: histone H4-K8 acetylati…	--	Cleavage and polyadenylation specificity factor subunit 6 GN=cpsf6 OS=Xenopus laevis (African clawed frog) PE=2 SV=1	PREDICTED: histone acetyltransferase KAT8-like [Alligator mississippiensis]
Chicken_newGene_3195	--	--	--	--	--	PREDICTED: protein Dos, partial [Meleagris gallopavo]
Chicken_newGene_2312	--	--	Cellular Component: cytoplasm (GO:0005737);; Biological Process: lipid metabolic process (GO:0006629);; Cellular Component: integral component of membrane (GO:0016021);; Molecular Function: oxidoreductase activity, acting on the CH-CH group of donors (GO:0016627);;	--	--	PREDICTED: very-long-chain enoyl-CoA reductase isoform X11 [Gallus gallus]
Chicken_newGene_2904	[I]	Lipid transport and metabolism	--	--	Acyl-CoA dehydrogenase family member 11 GN=ACAD11 OS=Gallus gallus (Chicken) PE=2 SV=1	PREDICTED: medium-chain specific acyl-CoA dehydrogenase, mitochondrial-like, partial [Gallus gallus]
Chicken_newGene_3154	--	--	--	--	--	Collagen alpha-1(XXVII) chain, partial [Columba livia]
Chicken_newGene_2539	--	--	Molecular Function: protein disulfide isomerase activity (GO:0003756);; Cellular Component: endoplasmic reticulum lumen (GO:0005788);; Cellular Component: plasma membrane (GO:0005886);; Biological Process: glycerol ether metabolic process (GO:0006662);; Molecular Function: electron carrier activity (GO:0009055);; Molecular Function: protein disulfide oxidoreductase activity (GO:0015035);; Molecul…	--	Protein disulfide-isomerase (Precursor) GN=P4HB OS=Gallus gallus (Chicken) PE=1 SV=3	Protein disulfide-isomerase, partial [Cathartes aura]
Chicken_newGene_3203	--	--	--	--	Selenoprotein W {ECO:0000312|EMBL:ACX47065.1} OS=Gallus gallus (Chicken) PE=2 SV=1	selenoprotein W [Gallus gallus]
Chicken_newGene_2634	--	--	Molecular Function: chromatin binding (GO:0003682);; Molecular Function: sequence-specific DNA binding transcription factor activity (GO:0003700);; Molecular Function: binding (GO:0005488);; Biological Process: regulation of transcription, DNA-templated (GO:0006355);; Molecular Function: zinc ion binding (GO:0008270);; Biological Process: gene expression (GO:0010467);; Biological Process: RNA met…	K11660|2e-73|ecb:100063490|similar to Metastasis-associated protein MTA2 (Metastasis-associated 1-like 1)	Cleavage and polyadenylation specificity factor subunit 6 GN=CPSF6 OS=Gallus gallus (Chicken) PE=2 SV=1	PREDICTED: metastasis-associated protein MTA2 [Alligator sinensis]
Chicken_newGene_3248	--	--	--	--	--	PREDICTED: uncharacterized protein LOC104828476 [Haliaeetus leucocephalus]
Chicken_newGene_3568	[E]	Amino acid transport and metabolism	--	--	--	PREDICTED: maestro heat-like repeat-containing protein family member 1, partial [Nestor notabilis]
Chicken_newGene_1363	--	--	Biological Process: protein glycosylation (GO:0006486);; Biological Process: heparan sulfate proteoglycan biosynthetic process (GO:0015012);; Molecular Function: transferase activity, transferring hexosyl groups (GO:0016758);; Cellular Component: integral component of endoplasmic reticulum membrane (GO:0030176);; Cellular Component: intrinsic component of endoplasmic reticulum membrane (GO:003122…	K02366|1e-176|dre:497280|ext1b	Exostosin-1b GN=ext1b OS=Danio rerio (Zebrafish) PE=2 SV=1	PREDICTED: exostosin-1b-like, partial [Gallus gallus]
Chicken_newGene_589	--	--	Molecular Function: protein binding (GO:0005515);; Biological Process: transcription, DNA-templated (GO:0006351);; Biological Process: signal transduction (GO:0007165);; Biological Process: pattern specification process (GO:0007389);; Biological Process: axonogenesis (GO:0007409);; Biological Process: muscle organ development (GO:0007517);; Biological Process: embryo development (GO:0009790);; Bi…	K06243|0.0|oaa:100075133|similar to laminin beta 2-like chain	Laminin subunit beta-4 (Precursor) GN=lamb4 OS=Danio rerio (Zebrafish) PE=2 SV=1	PREDICTED: laminin subunit beta-2-like [Haliaeetus leucocephalus]
Chicken_newGene_3053	--	--	--	--	--	PREDICTED: TRIO and F-actin-binding protein-like isoform X1 [Gallus gallus]
Chicken_newGene_31	[J]	Translation, ribosomal structure and biogenesis	Cellular Component: extracellular region part (GO:0044421);;	--	Collagen alpha-1(I) chain (Precursor) GN=COL1A1 OS=Cynops pyrrhogaster (Japanese common newt) PE=2 SV=1	PREDICTED: spidroin-1-like [Ficedula albicollis]
Chicken_newGene_2721	[KL]	--	Biological Process: skeletal system development (GO:0001501);; Biological Process: in utero embryonic development (GO:0001701);; Biological Process: heart morphogenesis (GO:0003007);; Molecular Function: DNA binding (GO:0003677);; Molecular Function: chromatin binding (GO:0003682);; Molecular Function: helicase activity (GO:0004386);; Molecular Function: ATP binding (GO:0005524);; Biological Proc…	K04494|1e-153|ptr:739837|CHD8	Chromodomain-helicase-DNA-binding protein 8 GN=chd8 OS=Xenopus tropicalis (Western clawed frog) PE=2 SV=2	PREDICTED: chromodomain-helicase-DNA-binding protein 8-like, partial [Balearica regulorum gibbericeps]
Chicken_newGene_3620	[T]	Signal transduction mechanisms	Cellular Component: protein phosphatase type 2A complex (GO:0000159);; Cellular Component: kinetochore (GO:0000776);; Cellular Component: spindle pole (GO:0000922);; Biological Process: angiogenesis (GO:0001525);; Molecular Function: phosphoprotein phosphatase activity (GO:0004721);; Cellular Component: cytoplasm (GO:0005737);; Cellular Component: mitochondrion (GO:0005739);; Cellular Component: …	--	Serine/threonine-protein phosphatase 4 catalytic subunit GN=ppp4c OS=Xenopus tropicalis (Western clawed frog) PE=2 SV=1	PREDICTED: extensin-like [Gallus gallus]
Chicken_newGene_2858	--	--	--	--	--	PREDICTED: vegetative cell wall protein gp1-like, partial [Poecilia formosa]
Chicken_newGene_3467	[O]	Posttranslational modification, protein turnover, chaperones	Molecular Function: protein binding (GO:0005515);; Cellular Component: cytoplasm (GO:0005737);; Biological Process: metabolic process (GO:0008152);; Biological Process: single-organism cellular process (GO:0044763);; Biological Process: regulation of cellular process (GO:0050794);;	--	DnaJ homolog subfamily C member 22 GN=dnajc22 OS=Xenopus tropicalis (Western clawed frog) PE=2 SV=1	PREDICTED: dnaJ homolog subfamily C member 22 isoform X5 [Gallus gallus]
Chicken_newGene_2600	--	--	Molecular Function: nucleic acid binding (GO:0003676);; Cellular Component: proteinaceous extracellular matrix (GO:0005578);; Cellular Component: nucleus (GO:0005634);; Cellular Component: cytosol (GO:0005829);; Biological Process: cell aging (GO:0007569);; Biological Process: negative regulation of JUN kinase activity (GO:0043508);; Cellular Component: extracellular matrix part (GO:0044420);; Bi…	--	Programmed cell death protein 4 GN=PDCD4 OS=Gallus gallus (Chicken) PE=2 SV=1	PREDICTED: uncharacterized protein LOC101749299, partial [Gallus gallus]
Chicken_newGene_3072	--	--	Molecular Function: DNA binding (GO:0003677);; Molecular Function: chromatin binding (GO:0003682);; Cellular Component: nucleus (GO:0005634);;	K11649|1e-108|mcc:709158|SMARCC2	--	PREDICTED: SWI/SNF complex subunit SMARCC2-like, partial [Meleagris gallopavo]
Chicken_newGene_458	--	--	--	--	--	unknown [Gallus gallus]
Chicken_newGene_2648	--	--	--	--	--	PREDICTED: formin-like protein 3-like, partial [Melopsittacus undulatus]
Chicken_newGene_2965	--	--	Molecular Function: protein binding (GO:0005515);; Biological Process: gene expression (GO:0010467);; Biological Process: RNA metabolic process (GO:0016070);; Biological Process: protein ubiquitination (GO:0016567);; Biological Process: histone modification (GO:0016570);; Cellular Component: intracellular non-membrane-bounded organelle (GO:0043232);; Cellular Component: intracellular organelle pa…	K10696|4e-32|ssc:100512462|e3 ubiquitin-protein ligase BRE1B-like	E3 ubiquitin-protein ligase BRE1A GN=RNF20 OS=Gallus gallus (Chicken) PE=2 SV=1	PREDICTED: E3 ubiquitin-protein ligase BRE1B-like [Pseudopodoces humilis]
Chicken_newGene_3396	--	--	--	--	--	PREDICTED: LOW QUALITY PROTEIN: uncharacterized protein C10orf71 homolog [Tauraco erythrolophus]
Chicken_newGene_3797	[U]	Intracellular trafficking, secretion, and vesicular transport	--	--	Skin secretory protein xP2 (Precursor) GN=p2 OS=Xenopus laevis (African clawed frog) PE=2 SV=2	PREDICTED: undifferentiated embryonic cell transcription factor 1-like [Gallus gallus]
Chicken_newGene_3623	--	--	--	--	Fibrinogen alpha-1 chain (Precursor; Fragment) OS=Petromyzon marinus (Sea lamprey) PE=1 SV=2	PREDICTED: epstein-Barr nuclear antigen 1-like [Gallus gallus]
Chicken_newGene_1493	[RTKL]	--	Molecular Function: magnesium ion binding (GO:0000287);; Cellular Component: chromosome, centromeric region (GO:0000775);; Biological Process: vasculature development (GO:0001944);; Molecular Function: p53 binding (GO:0002039);; Molecular Function: protein serine/threonine kinase activity (GO:0004674);; Molecular Function: ATP binding (GO:0005524);; Cellular Component: nucleus (GO:0005634);; Cell…	K07298|0.0|gga:420105|STK11	Serine/threonine-protein kinase STK11 OS=Gallus gallus (Chicken) PE=2 SV=1	serine/threonine-protein kinase STK11 [Gallus gallus]
Chicken_newGene_2971	--	--	Molecular Function: phospholipid binding (GO:0005543);; Biological Process: endocytosis (GO:0006897);; Biological Process: embryo development (GO:0009790);; Cellular Component: membrane (GO:0016020);; Biological Process: membrane organization (GO:0016044);; Cellular Component: cell part (GO:0044464);; Biological Process: single-organism cellular process (GO:0044763);;	--	FCH domain only protein 2 GN=fcho2 OS=Danio rerio (Zebrafish) PE=2 SV=1	PREDICTED: FCH domain only protein 1-like, partial [Gallus gallus]
Chicken_newGene_3528	--	--	Biological Process: mitochondrial fission (GO:0000266);; Molecular Function: transmembrane signaling receptor activity (GO:0004888);; Cellular Component: mitochondrion (GO:0005739);; Cellular Component: peroxisome (GO:0005777);; Biological Process: cellular calcium ion homeostasis (GO:0006874);; Biological Process: sensory perception of smell (GO:0007608);; Biological Process: metabolic process (…	--	--	PREDICTED: mitochondrial fission 1 protein-like [Gallus gallus]
Chicken_newGene_2479	--	--	--	--	Collagen alpha-1(I) chain (Precursor) GN=COL1A1 OS=Cynops pyrrhogaster (Japanese common newt) PE=2 SV=1	PREDICTED: uncharacterized protein LOC101751013 [Gallus gallus]
Chicken_newGene_1555	--	--	--	--	--	PREDICTED: exocyst complex component SEC3-like [Gallus gallus]
Chicken_newGene_3196	[C]	Energy production and conversion	Molecular Function: NADH dehydrogenase activity (GO:0003954);; Cellular Component: mitochondrial respiratory chain complex I (GO:0005747);; Biological Process: response to oxidative stress (GO:0006979);; Molecular Function: quinone binding (GO:0048038);; Molecular Function: NAD binding (GO:0051287);; Biological Process: oxidation-reduction process (GO:0055114);;	K03935|1e-74|xtr:394993|ndufs2, MGC76312	--	PREDICTED: LOW QUALITY PROTEIN: NADH dehydrogenase [ubiquinone] iron-sulfur protein 2, mitochondrial, partial [Haliaeetus albicilla]
Chicken_newGene_3129	--	--	Molecular Function: binding (GO:0005488);; Biological Process: gene expression (GO:0010467);; Biological Process: RNA metabolic process (GO:0016070);; Cellular Component: intracellular organelle (GO:0043229);; Biological Process: single-organism cellular process (GO:0044763);;	--	Neurofilament medium polypeptide GN=NEFM OS=Gallus gallus (Chicken) PE=2 SV=2	hypothetical protein A306_16126, partial [Columba livia]
Chicken_newGene_709	--	--	--	--	UPF0488 protein C8orf33 homolog GN=zgc:112185 OS=Danio rerio (Zebrafish) PE=2 SV=1	PREDICTED: UPF0488 protein C8orf33 homolog isoform X6 [Gallus gallus]
Chicken_newGene_3814	--	--	Biological Process: single-organism cellular process (GO:0044763);; Biological Process: biological regulation (GO:0065007);;	--	--	retinoblastoma tumor suppressor, partial [Gallus gallus]
Chicken_newGene_2891	--	--	Biological Process: urogenital system development (GO:0001655);; Biological Process: establishment of planar polarity (GO:0001736);; Biological Process: neural crest cell migration (GO:0001755);; Biological Process: heart morphogenesis (GO:0003007);; Molecular Function: protein binding (GO:0005515);; Cellular Component: plasma membrane (GO:0005886);; Cellular Component: adherens junction (GO:0005…	--	Prickle-like protein 1-B (Precursor) GN=prickle1-b OS=Xenopus laevis (African clawed frog) PE=2 SV=2	PREDICTED: prickle-like protein 3 [Chrysemys picta bellii]
Chicken_newGene_3285	--	--	--	--	Serine/arginine repetitive matrix protein 1 GN=SRRM1 OS=Gallus gallus (Chicken) PE=2 SV=1	PREDICTED: zinc finger MIZ domain-containing protein 2-like, partial [Cariama cristata]
Chicken_newGene_1786	--	--	--	--	--	hypothetical protein Anapl_10796 [Anas platyrhynchos]
Chicken_newGene_2138	--	--	--	K11725|1e-11|gga:426415|LHPP	Phospholysine phosphohistidine inorganic pyrophosphate phosphatase GN=lhpp OS=Xenopus laevis (African clawed frog) PE=2 SV=1	PREDICTED: phospholysine phosphohistidine inorganic pyrophosphate phosphatase isoform X3 [Gallus gallus]
Chicken_newGene_2974	--	--	Biological Process: RNA processing (GO:0006396);; Biological Process: transport (GO:0006810);;	K13175|4e-28|mdo:100017674|similar to THO complex 6 homolog (Drosophila)	THO complex subunit 6 homolog GN=thoc6 OS=Danio rerio (Zebrafish) PE=2 SV=1	PREDICTED: THO complex subunit 6 homolog [Alligator mississippiensis]
Chicken_newGene_2766	--	--	Cellular Component: endoplasmic reticulum (GO:0005783);; Cellular Component: membrane (GO:0016020);;	--	Transmembrane protein 98 GN=tmem98 OS=Xenopus laevis (African clawed frog) PE=2 SV=1	PREDICTED: transmembrane protein 98-like [Pseudopodoces humilis]
Chicken_newGene_2690	[O]	Posttranslational modification, protein turnover, chaperones	Cellular Component: endoplasmic reticulum membrane (GO:0005789);; Molecular Function: zinc ion binding (GO:0008270);; Cellular Component: integral component of membrane (GO:0016021);; Biological Process: protein ubiquitination (GO:0016567);; Molecular Function: ligase activity (GO:0016874);; Biological Process: protein N-linked glycosylation via asparagine (GO:0018279);; Biological Process: ER-as…	K10601|1e-87|bta:508358|SYVN1, MGC166357	E3 ubiquitin-protein ligase synoviolin A (Precursor) GN=syvn1-a OS=Xenopus laevis (African clawed frog) PE=2 SV=1	PREDICTED: E3 ubiquitin-protein ligase synoviolin-like isoform X1 [Gallus gallus]
Chicken_newGene_3042	--	--	Molecular Function: protein binding (GO:0005515);; Cellular Component: plasma membrane (GO:0005886);; Cellular Component: integral component of plasma membrane (GO:0005887);; Cellular Component: cell-cell junction (GO:0005911);; Biological Process: cell communication (GO:0007154);; Biological Process: cell adhesion (GO:0007155);; Cellular Component: integral component of membrane (GO:0016021);; B…	K06550|5e-46|gga:396059|neuron-glia cell adhesion molecule (Ng-CAM)	Neuronal-glial cell adhesion molecule (Precursor) OS=Gallus gallus (Chicken) PE=1 SV=2	neuron-glia cell adhesion molecule (Ng-CAM) [Gallus gallus]
Chicken_newGene_2582	--	--	--	K13101|1e-11|xla:414461|gpkow, MGC81356	G patch domain and KOW motifs-containing protein GN=gpkow OS=Xenopus laevis (African clawed frog) PE=2 SV=1	PREDICTED: G patch domain and KOW motifs-containing protein [Pseudopodoces humilis]
Chicken_newGene_3186	[K]	Transcription	Cellular Component: nucleus (GO:0005634);; Molecular Function: sequence-specific DNA binding (GO:0043565);; Molecular Function: protein heterodimerization activity (GO:0046982);;	--	--	PREDICTED: dr1-associated corepressor, partial [Haliaeetus leucocephalus]
Chicken_newGene_3436	--	--	Molecular Function: phospholipid binding (GO:0005543);; Biological Process: signal transduction (GO:0007165);;	--	Rhotekin-2 GN=rtkn2 OS=Xenopus laevis (African clawed frog) PE=2 SV=1	PREDICTED: rhotekin [Chrysemys picta bellii]
Chicken_newGene_1360	--	--	--	--	--	PREDICTED: noncompact myelin-associated protein [Gallus gallus]
Chicken_newGene_104	--	--	--	--	E3 ubiquitin-protein ligase BRE1A GN=RNF20 OS=Gallus gallus (Chicken) PE=2 SV=1	PREDICTED: centrosomal protein KIAA1731 isoform X4 [Gallus gallus]
Chicken_newGene_13	[Q]	Secondary metabolites biosynthesis, transport and catabolism	--	--	--	PREDICTED: pseudouridine-metabolizing bifunctional protein C1861.05-like isoform X1 [Meleagris gallopavo]
Chicken_newGene_520	--	--	Biological Process: transcription, DNA-templated (GO:0006351);; Biological Process: cell differentiation (GO:0030154);; Biological Process: negative regulation of cellular process (GO:0048523);;	K03129|0.0|gga:415780|similar to TBP-associated factor	Protein CBFA2T2 GN=cbfa2t2 OS=Xenopus laevis (African clawed frog) PE=2 SV=2	PREDICTED: transcription initiation factor TFIID subunit 4-like [Alligator sinensis]
Chicken_newGene_3547	--	--	Biological Process: multicellular organismal development (GO:0007275);; Biological Process: gene expression (GO:0010467);; Biological Process: cellular macromolecule biosynthetic process (GO:0034645);; Biological Process: primary metabolic process (GO:0044238);;	--	Collagen alpha-1(III) chain (Precursor; Fragments) GN=COL3A1 OS=Gallus gallus (Chicken) PE=2 SV=2	PREDICTED: mucin-2-like [Gallus gallus]
Chicken_newGene_3639	--	--	--	--	Follistatin (Precursor) GN=fst OS=Xenopus laevis (African clawed frog) PE=1 SV=2	PREDICTED: zonadhesin-like [Meleagris gallopavo]
Chicken_newGene_3760	--	--	--	--	--	immunoglobulin-like receptor CHIR-AB2 precursor, partial [Gallus gallus]
Chicken_newGene_3522	[R]	General function prediction only	Biological Process: negative regulation of transcription from RNA polymerase II promoter (GO:0000122);; Biological Process: mesoderm formation (GO:0001707);; Molecular Function: transcription corepressor activity (GO:0003714);; Molecular Function: protein binding (GO:0005515);; Cellular Component: transcriptional repressor complex (GO:0017053);; Biological Process: myeloid cell differentiation (G…	--	Transducin-like enhancer protein 1 GN=esg1 OS=Xenopus laevis (African clawed frog) PE=2 SV=1	PREDICTED: transducin-like enhancer protein 1, partial [Leptosomus discolor]
Chicken_newGene_2905	[I]	Lipid transport and metabolism	Molecular Function: acyl-CoA dehydrogenase activity (GO:0003995);; Molecular Function: flavin adenine dinucleotide binding (GO:0050660);; Biological Process: oxidation-reduction process (GO:0055114);;	--	Collagen alpha-1(II) chain (Precursor) GN=col2a1 OS=Xenopus tropicalis (Western clawed frog) PE=2 SV=1	PREDICTED: medium-chain specific acyl-CoA dehydrogenase, mitochondrial-like, partial [Gallus gallus]
Chicken_newGene_1	--	--	--	--	Zyxin OS=Xenopus laevis (African clawed frog) PE=1 SV=1	PREDICTED: trace amine-associated receptor 8b-like, partial [Pundamilia nyererei]
Chicken_newGene_3784	--	--	Molecular Function: binding (GO:0005488);; Biological Process: transport (GO:0006810);; Biological Process: anatomical structure morphogenesis (GO:0009653);; Cellular Component: membrane (GO:0016020);; Biological Process: cellular component organization (GO:0016043);; Biological Process: primary metabolic process (GO:0044238);; Biological Process: cellular macromolecule metabolic process (GO:0044…	--	Lysyl oxidase homolog 2 (Precursor) GN=LOXL2 OS=Gallus gallus (Chicken) PE=3 SV=1	PREDICTED: soluble scavenger receptor cysteine-rich domain-containing protein SSC5D-like isoform X2 [Gallus gallus]
Chicken_newGene_7	--	--	--	--	--	hypothetical protein Anapl_08001 [Anas platyrhynchos]
Chicken_newGene_3719	--	--	Cellular Component: condensed chromosome (GO:0000793);; Biological Process: kidney development (GO:0001822);; Molecular Function: p53 binding (GO:0002039);; Biological Process: regulation of myeloid leukocyte differentiation (GO:0002761);; Molecular Function: DNA binding (GO:0003677);; Molecular Function: chromatin binding (GO:0003682);; Molecular Function: sequence-specific DNA binding transcrip…	K11722|1e-141|oaa:100074736|BRD4	Bromodomain-containing protein 4 GN=brd4 OS=Danio rerio (Zebrafish) PE=1 SV=1	PREDICTED: bromodomain-containing protein 4-like [Gallus gallus]
Chicken_newGene_2011	--	--	Cellular Component: proteinaceous extracellular matrix (GO:0005578);; Biological Process: RNA processing (GO:0006396);; Cellular Component: intracellular organelle (GO:0043229);; Molecular Function: organic cyclic compound binding (GO:0097159);; Molecular Function: heterocyclic compound binding (GO:1901363);;	--	Cleavage and polyadenylation specificity factor subunit 6 GN=cpsf6 OS=Xenopus laevis (African clawed frog) PE=2 SV=1	PREDICTED: chromosome 14 open reading frame 32 isoform X3 [Gallus gallus]
Chicken_newGene_3781	[R]	General function prediction only	Molecular Function: binding (GO:0005488);;	--	Gastrula zinc finger protein XlCGF48.2 (Fragment) OS=Xenopus laevis (African clawed frog) PE=2 SV=1	PREDICTED: zinc finger protein 429-like isoform X5 [Gallus gallus]
Chicken_newGene_3059	--	--	Biological Process: single-organism process (GO:0044699);;	--	FCH domain only protein 1 GN=fcho1 OS=Danio rerio (Zebrafish) PE=1 SV=2	PREDICTED: LOW QUALITY PROTEIN: FCH domain only protein 1 [Meleagris gallopavo]
Chicken_newGene_25	[S]	Function unknown	Biological Process: ciliary or bacterial-type flagellar motility (GO:0001539);; Biological Process: embryonic heart tube morphogenesis (GO:0003143);; Molecular Function: protein binding (GO:0005515);; Cellular Component: cytoplasm (GO:0005737);; Cellular Component: cytoskeleton (GO:0005856);; Biological Process: cell projection organization (GO:0030030);; Biological Process: determination of hear…	--	Leucine-rich repeat-containing protein 23 GN=lrrc23 OS=Xenopus tropicalis (Western clawed frog) PE=2 SV=1	PREDICTED: leucine-rich repeat-containing protein 23 isoform X2 [Gallus gallus]
Chicken_newGene_1570	--	--	--	K10613|0.0|gga:421255|CUL9, CUL7, PARC	--	PREDICTED: LOW QUALITY PROTEIN: cullin-9, partial [Gallus gallus]
Chicken_newGene_3036	--	--	Molecular Function: binding (GO:0005488);; Cellular Component: nucleus (GO:0005634);; Cellular Component: cytoplasm (GO:0005737);; Biological Process: transcription, DNA-templated (GO:0006351);; Cellular Component: intracellular non-membrane-bounded organelle (GO:0043232);; Cellular Component: protein complex (GO:0043234);; Cellular Component: intracellular organelle part (GO:0044446);; Biologica…	--	Protein starmaker (Precursor) GN=stm OS=Danio rerio (Zebrafish) PE=2 SV=1	PREDICTED: uncharacterized gene 48 protein-like [Gallus gallus]
Chicken_newGene_2999	--	--	Molecular Function: AMP deaminase activity (GO:0003876);; Biological Process: IMP biosynthetic process (GO:0006188);;	K01490|5e-40|rno:362015|Ampd2, Ampd	--	PREDICTED: AMP deaminase 2 [Pseudopodoces humilis]
Chicken_newGene_3128	--	--	Molecular Function: binding (GO:0005488);; Biological Process: gene expression (GO:0010467);; Biological Process: RNA metabolic process (GO:0016070);; Cellular Component: intracellular part (GO:0044424);; Biological Process: single-organism process (GO:0044699);;	--	Protein piccolo (Fragment) GN=PCLO OS=Gallus gallus (Chicken) PE=2 SV=1	hypothetical protein A306_16126, partial [Columba livia]
Chicken_newGene_2883	--	--	Molecular Function: protein binding (GO:0005515);; Cellular Component: membrane-bounded organelle (GO:0043227);; Cellular Component: extracellular region part (GO:0044421);; Cellular Component: cytoplasmic part (GO:0044444);; Biological Process: single-multicellular organism process (GO:0044707);; Biological Process: single-organism cellular process (GO:0044763);; Biological Process: regulation o…	--	Annexin A2 GN=ANXA2 OS=Gallus gallus (Chicken) PE=1 SV=2	Annexin A4, partial [Mesitornis unicolor]
Chicken_newGene_1592	--	--	--	--	--	PREDICTED: mitochondrial peptide methionine sulfoxide reductase [Egretta garzetta]
Chicken_newGene_3398	[O]	Posttranslational modification, protein turnover, chaperones	Biological Process: MyD88-dependent toll-like receptor signaling pathway (GO:0002755);; Molecular Function: structural constituent of ribosome (GO:0003735);; Molecular Function: protein binding (GO:0005515);; Cellular Component: nucleoplasm (GO:0005654);; Biological Process: translation (GO:0006412);; Biological Process: male meiosis I (GO:0007141);; Biological Process: female meiosis I (GO:00071…	--	60S ribosomal protein L40 (Precursor) OS=Ophiophagus hannah (King cobra) PE=2 SV=2	PREDICTED: NEDD8-like isoform X1 [Gallus gallus]
Chicken_newGene_3093	--	--	--	--	--	Annexin A4, partial [Anas platyrhynchos]
Chicken_newGene_588	--	--	Molecular Function: dystroglycan binding (GO:0002162);; Molecular Function: calcium ion binding (GO:0005509);; Cellular Component: proteinaceous extracellular matrix (GO:0005578);; Biological Process: transcription, DNA-templated (GO:0006351);; Biological Process: activation of transmembrane receptor protein tyrosine kinase activity (GO:0007171);; Biological Process: skeletal muscle tissue develo…	K06243|0.0|xtr:100170549|hypothetical protein LOC100170549	Laminin subunit beta-4 (Precursor) GN=lamb4 OS=Danio rerio (Zebrafish) PE=2 SV=1	PREDICTED: LOW QUALITY PROTEIN: laminin subunit beta-2-like [Corvus brachyrhynchos]
Chicken_newGene_3831	--	--	Cellular Component: mitochondrial matrix (GO:0005759);;	--	Complex III assembly factor LYRM7 GN=lyrm7 OS=Xenopus tropicalis (Western clawed frog) PE=3 SV=1	PREDICTED: complex III assembly factor LYRM7 isoform X1 [Meleagris gallopavo]
Chicken_newGene_2805	--	--	--	--	--	Putative proline-rich protein 21, partial [Columba livia]
Chicken_newGene_3026	--	--	--	--	--	PREDICTED: keratin-associated protein 6-2-like isoform X3 [Meleagris gallopavo]
Chicken_newGene_2769	--	--	Molecular Function: binding (GO:0005488);; Biological Process: gene expression (GO:0010467);; Biological Process: RNA metabolic process (GO:0016070);; Cellular Component: intracellular membrane-bounded organelle (GO:0043231);;	--	Integumentary mucin A.1 (Precursor) OS=Xenopus laevis (African clawed frog) PE=1 SV=1	PREDICTED: vegetative cell wall protein gp1-like [Oreochromis niloticus]
Chicken_newGene_3150	--	--	Cellular Component: integral component of membrane (GO:0016021);;	--	Transmembrane protein 98 GN=tmem98 OS=Xenopus laevis (African clawed frog) PE=2 SV=1	PREDICTED: 36.4 kDa proline-rich protein-like [Gallus gallus]
Chicken_newGene_2980	--	--	--	--	--	PREDICTED: uncharacterized protein LOC101748955 isoform X2 [Gallus gallus]
Chicken_newGene_509	[O]	Posttranslational modification, protein turnover, chaperones	Molecular Function: ubiquitin-protein ligase activity (GO:0004842);; Cellular Component: nucleus (GO:0005634);; Cellular Component: cytoplasm (GO:0005737);; Biological Process: cellular protein modification process (GO:0006464);; Biological Process: apoptotic process (GO:0006915);; Biological Process: cell proliferation (GO:0008283);; Biological Process: tissue development (GO:0009888);; Biologic…	--	WW domain-containing oxidoreductase GN=WWOX OS=Gallus gallus (Chicken) PE=2 SV=2	WW domain-containing oxidoreductase [Gallus gallus]
Chicken_newGene_2154	--	--	--	--	--	PREDICTED: centrosomal protein C10orf90 isoform X4 [Gallus gallus]
Chicken_newGene_1014	--	--	Molecular Function: nucleotide binding (GO:0000166);; Molecular Function: DNA binding (GO:0003677);; Molecular Function: ion channel activity (GO:0005216);; Molecular Function: protein binding (GO:0005515);; Cellular Component: chromosome (GO:0005694);; Biological Process: regulation of transcription, DNA-templated (GO:0006355);; Biological Process: mRNA processing (GO:0006397);; Molecular Functi…	--	Synaptic vesicle membrane protein VAT-1 homolog OS=Danio rerio (Zebrafish) PE=2 SV=1	hypothetical protein N324_06533, partial [Chlamydotis macqueenii]
Chicken_newGene_3838	--	--	--	--	--	PREDICTED: uncharacterized protein LOC104832910, partial [Haliaeetus leucocephalus]
Chicken_newGene_2673	--	--	Molecular Function: binding (GO:0005488);; Biological Process: gene expression (GO:0010467);; Biological Process: RNA metabolic process (GO:0016070);;	--	Skin secretory protein xP2 (Precursor) GN=p2 OS=Xenopus laevis (African clawed frog) PE=2 SV=2	PREDICTED: biogenesis of lysosome-related organelles complex 1 subunit 3 isoform X2 [Gallus gallus]
Chicken_newGene_1596	--	--	--	--	--	retinoblastoma tumor suppressor, partial [Gallus gallus]
Chicken_newGene_66	--	--	Molecular Function: protein binding (GO:0005515);; Biological Process: cellular process (GO:0009987);; Cellular Component: macromolecular complex (GO:0032991);; Cellular Component: chromosomal part (GO:0044427);;	--	Pre-mRNA-splicing factor 38B GN=prpf38b OS=Danio rerio (Zebrafish) PE=2 SV=1	S-antigen protein [Columba livia]
Chicken_newGene_2144	--	--	--	--	--	hypothetical protein Anapl_06173 [Anas platyrhynchos]
Chicken_newGene_3820	--	--	--	K14525|1e-125|gga:427403|C9orf23	--	PREDICTED: chromosome Z open reading frame, human C9orf23 isoform X3 [Gallus gallus]
Chicken_newGene_95	--	--	--	--	--	PREDICTED: LOW QUALITY PROTEIN: RNA-directed DNA polymerase from mobile element jockey-like, partial [Gavia stellata]
Chicken_newGene_2952	[I]	Lipid transport and metabolism	--	--	Small nuclear ribonucleoprotein-associated protein B&apos; GN=SNRPB OS=Gallus gallus (Chicken) PE=2 SV=1	PREDICTED: synaptonemal complex central element protein 2 [Gallus gallus]
Chicken_newGene_1572	--	--	--	--	--	hypothetical protein N337_03765, partial [Phoenicopterus ruber ruber]
Chicken_newGene_3569	--	--	--	K05767|2e-53|tgu:100218311|similar to IQ motif containing GTPase activating protein 3	--	PREDICTED: ras GTPase-activating-like protein IQGAP3-like [Gallus gallus]
Chicken_newGene_506	[L]	Replication, recombination and repair	Molecular Function: chromatin binding (GO:0003682);; Biological Process: DNA repair (GO:0006281);; Cellular Component: Fanconi anaemia nuclear complex (GO:0043240);;	K10898|1e-147|gga:415770|C19orf40	--	Fanconi anemia-associated protein of 24 kDa [Gallus gallus]
Chicken_newGene_2607	--	--	--	--	--	PREDICTED: rho GTPase-activating protein 32-like isoform X1 [Gallus gallus]
Chicken_newGene_3761	--	--	--	--	--	PREDICTED: NACHT, LRR and PYD domains-containing protein 1-like isoform X1 [Meleagris gallopavo]
Chicken_newGene_2224	--	--	--	--	--	Partitioning defective 3 B, partial [Tyto alba]
Chicken_newGene_2912	--	--	Biological Process: transport (GO:0006810);; Cellular Component: membrane (GO:0016020);; Cellular Component: intracellular organelle (GO:0043229);; Cellular Component: cytoplasmic part (GO:0044444);;	K12393|4e-74|oaa:100091856|similar to adaptor-related protein complex 1, mu 2 subunit	AP-2 complex subunit mu GN=ap2m1 OS=Xenopus tropicalis (Western clawed frog) PE=2 SV=1	PREDICTED: AP-1 complex subunit mu-2-like, partial [Meleagris gallopavo]
Chicken_newGene_2916	--	--	Molecular Function: inorganic anion exchanger activity (GO:0005452);; Biological Process: transport (GO:0006810);; Cellular Component: integral component of membrane (GO:0016021);;	K06573|3e-90|gga:396532|SLC4A1, AE1, EAT	Band 3 anion transport protein GN=SLC4A1 OS=Gallus gallus (Chicken) PE=2 SV=1	PREDICTED: band 3 anion transport protein-like, partial [Gallus gallus]
Chicken_newGene_1576	--	--	--	--	--	PREDICTED: D-tyrosyl-tRNA(Tyr) deacylase 1 [Anas platyrhynchos]
Chicken_newGene_2973	[D]	Cell cycle control, cell division, chromosome partitioning	Molecular Function: binding (GO:0005488);; Cellular Component: cytoplasm (GO:0005737);; Cellular Component: microtubule cytoskeleton (GO:0015630);; Cellular Component: intracellular membrane-bounded organelle (GO:0043231);; Cellular Component: protein complex (GO:0043234);; Cellular Component: cytoskeletal part (GO:0044430);; Cellular Component: cytoplasmic part (GO:0044444);;	--	CAP-Gly domain-containing linker protein 1 GN=CLIP1 OS=Gallus gallus (Chicken) PE=2 SV=1	PREDICTED: tubulin-folding cofactor B [Pseudopodoces humilis]
Chicken_newGene_3457	--	--	Molecular Function: zinc ion binding (GO:0008270);;	--	--	PREDICTED: zinc finger MIZ domain-containing protein 2 [Nipponia nippon]
Chicken_newGene_3189	--	--	--	--	--	PREDICTED: peripheral-type benzodiazepine receptor-associated protein 1 isoform X1 [Gallus gallus]
Chicken_newGene_3828	--	--	--	--	--	PREDICTED: uncharacterized protein C9orf40-like isoform X1 [Gallus gallus]
Chicken_newGene_3468	--	--	Cellular Component: nucleus (GO:0005634);; Cellular Component: cytoplasm (GO:0005737);; Biological Process: chloride transport (GO:0006821);; Biological Process: cell volume homeostasis (GO:0006884);;	K05019|7e-67|tgu:100228362|similar to chloride ion current inducer protein I(Cln)	Methylosome subunit pICln GN=clns1a OS=Xenopus laevis (African clawed frog) PE=2 SV=1	PREDICTED: methylosome subunit pICln-like, partial [Gallus gallus]
Chicken_newGene_3793	--	--	--	--	--	hypothetical protein Anapl_05439, partial [Anas platyrhynchos]
Chicken_newGene_1579	--	--	--	--	--	hypothetical protein N340_07527, partial [Tauraco erythrolophus]
Chicken_newGene_2713	[K]	Transcription	Biological Process: cellular process (GO:0009987);;	--	PAX-interacting protein 1 GN=paxip1 OS=Danio rerio (Zebrafish) PE=2 SV=1	PREDICTED: flocculation protein FLO11-like, partial [Meleagris gallopavo]
Chicken_newGene_1547	--	--	Cellular Component: nucleus (GO:0005634);; Cellular Component: cytoplasm (GO:0005737);; Molecular Function: calmodulin-lysine N-methyltransferase activity (GO:0018025);; Biological Process: methylation (GO:0032259);;	--	Calmodulin-lysine N-methyltransferase GN=camkmt OS=Xenopus laevis (African clawed frog) PE=1 SV=1	calmodulin-lysine N-methyltransferase [Gallus gallus]
Chicken_newGene_2223	--	--	--	--	--	PREDICTED: uncharacterized protein C2orf66 isoform X3 [Gallus gallus]
Chicken_newGene_15	--	--	Molecular Function: signal transducer activity (GO:0004871);; Cellular Component: endoplasmic reticulum (GO:0005783);; Biological Process: vesicle-mediated transport (GO:0016192);; Biological Process: positive regulation of I-kappaB kinase/NF-kappaB signaling (GO:0043123);;	--	--	PREDICTED: vesicle transport protein GOT1B isoform X1 [Meleagris gallopavo]
Chicken_newGene_945	--	--	Molecular Function: metal ion binding (GO:0046872);;	--	Neurofilament medium polypeptide GN=NEFM OS=Gallus gallus (Chicken) PE=2 SV=2	PREDICTED: uncharacterized protein LOC101749350 [Gallus gallus]
Chicken_newGene_2541	--	--	--	--	--	PREDICTED: uncharacterized protein LOC104913771 [Meleagris gallopavo]
Chicken_newGene_3002	--	--	Molecular Function: binding (GO:0005488);; Biological Process: cellular process (GO:0009987);; Cellular Component: intracellular organelle (GO:0043229);;	K13909|5e-18|hsa:4589|MUC7, DKFZp686J03256, FLJ27047, MG2, MGC34772	Integumentary mucin A.1 (Precursor) OS=Xenopus laevis (African clawed frog) PE=1 SV=1	PREDICTED: splicing factor, proline- and glutamine-rich-like [Meleagris gallopavo]
Chicken_newGene_1265	--	--	--	--	--	PREDICTED: transcriptional repressor CTCFL [Meleagris gallopavo]
Chicken_newGene_3776	[L]	Replication, recombination and repair	--	K02684|1e-155|ecb:100146777|PRIM1	--	PREDICTED: DNA primase small subunit [Gallus gallus]
Chicken_newGene_3425	[O]	Posttranslational modification, protein turnover, chaperones	Biological Process: microtubule cytoskeleton organization (GO:0000226);; Cellular Component: chromatin (GO:0000785);; Molecular Function: ATP binding (GO:0005524);; Cellular Component: cytosol (GO:0005829);; Biological Process: ATP catabolic process (GO:0006200);; Biological Process: double-strand break repair (GO:0006302);; Biological Process: transport (GO:0006810);; Biological Process: cell cy…	--	Transitional endoplasmic reticulum ATPase {ECO:0000250|UniProtKB:P23787} OS=Xenopus tropicalis (Western clawed frog) PE=2 SV=1	PREDICTED: transitional endoplasmic reticulum ATPase-like, partial [Gallus gallus]
Chicken_newGene_3637	--	--	Cellular Component: cell part (GO:0044464);;	--	Phosphatidylinositol 3,4,5-trisphosphate 5-phosphatase 2A GN=inppl1a OS=Danio rerio (Zebrafish) PE=2 SV=2	PREDICTED: phosphatidylinositol 3,4,5-trisphosphate 5-phosphatase 2-like, partial [Meleagris gallopavo]
Chicken_newGene_2148	--	--	--	--	--	PREDICTED: putative uncharacterized protein C10orf128 homolog isoform X1 [Meleagris gallopavo]
Chicken_newGene_53	--	--	--	--	--	hypothetical protein N341_01068, partial [Tyto alba]
Chicken_newGene_869	--	--	--	--	--	homeobox protein A4, partial [Plestiodon fasciatus]
Chicken_newGene_1588	--	--	--	--	--	PREDICTED: uncharacterized protein LOC772198 [Gallus gallus]
Chicken_newGene_3588	--	--	Cellular Component: endoplasmic reticulum membrane (GO:0005789);; Molecular Function: zinc ion binding (GO:0008270);; Cellular Component: integral component of membrane (GO:0016021);; Biological Process: protein ubiquitination (GO:0016567);; Molecular Function: ligase activity (GO:0016874);; Biological Process: protein N-linked glycosylation via asparagine (GO:0018279);; Biological Process: ER-as…	K10601|8e-44|bta:508358|SYVN1, MGC166357	E3 ubiquitin-protein ligase synoviolin B (Precursor) GN=syvn1-b OS=Xenopus laevis (African clawed frog) PE=2 SV=1	PREDICTED: E3 ubiquitin-protein ligase synoviolin-like [Gallus gallus]
Chicken_newGene_3010	[RTKL]	--	Molecular Function: calmodulin-dependent protein kinase activity (GO:0004683);; Molecular Function: calmodulin binding (GO:0005516);; Molecular Function: ATP binding (GO:0005524);; Cellular Component: cell cortex (GO:0005938);; Biological Process: protein phosphorylation (GO:0006468);; Biological Process: regulation of heart contraction (GO:0008016);; Biological Process: cell proliferation (GO:00…	K04515|4e-93|gga:374174|CAMK2B	Calcium/calmodulin-dependent protein kinase type II delta chain GN=CAMK2D OS=Gallus gallus (Chicken) PE=2 SV=1	PREDICTED: calcium/calmodulin-dependent protein kinase type II subunit beta, partial [Meleagris gallopavo]
Chicken_newGene_3697	--	--	--	--	--	PREDICTED: SRC kinase signaling inhibitor 1-like [Meleagris gallopavo]
Chicken_newGene_783	--	--	Cellular Component: nucleus (GO:0005634);; Cellular Component: chromosome (GO:0005694);; Biological Process: meiotic sister chromatid cohesion (GO:0051177);;	--	--	PREDICTED: HORMA domain-containing protein 2 isoform X8 [Gallus gallus]
Chicken_newGene_2671	--	--	Molecular Function: binding (GO:0005488);; Biological Process: gene expression (GO:0010467);; Biological Process: RNA metabolic process (GO:0016070);; Cellular Component: intracellular part (GO:0044424);;	--	Cleavage and polyadenylation specificity factor subunit 6 GN=cpsf6 OS=Xenopus laevis (African clawed frog) PE=2 SV=1	PREDICTED: biogenesis of lysosome-related organelles complex 1 subunit 3 isoform X2 [Gallus gallus]
Chicken_newGene_22	--	--	Biological Process: microtubule cytoskeleton organization (GO:0000226);; Molecular Function: protein binding (GO:0005515);; Biological Process: translation (GO:0006412);; Biological Process: anatomical structure morphogenesis (GO:0009653);; Biological Process: striated muscle tissue development (GO:0014706);; Cellular Component: actin cytoskeleton (GO:0015629);; Cellular Component: microtubule cy…	--	Myosin heavy chain, fast skeletal muscle OS=Cyprinus carpio (Common carp) PE=2 SV=2	PREDICTED: coiled-coil domain-containing protein 91 isoform X4 [Gallus gallus]
Chicken_newGene_2393	--	--	--	--	--	PREDICTED: histone acetyltransferase KAT2B isoform X3 [Gallus gallus]
Chicken_newGene_864	--	--	--	--	--	PREDICTED: coiled-coil domain-containing protein 57 isoform X11 [Gallus gallus]
Chicken_newGene_3028	--	--	--	K05730|1e-17|xtr:100497964|proto-oncogene vav-like	--	PREDICTED: proto-oncogene vav-like [Meleagris gallopavo]
Chicken_newGene_2938	--	--	Biological Process: cell activation (GO:0001775);; Biological Process: negative regulation of immune system process (GO:0002683);; Molecular Function: protein tyrosine kinase activity (GO:0004713);; Molecular Function: ephrin receptor activity (GO:0005003);; Molecular Function: protein binding (GO:0005515);; Molecular Function: ATP binding (GO:0005524);; Cellular Component: endosome (GO:0005768);…	K05115|1e-26|bta:516598|AXL	Tyrosine-protein kinase receptor TYRO3 (Precursor) GN=TYRO3 OS=Gallus gallus (Chicken) PE=1 SV=1	PREDICTED: tyrosine-protein kinase receptor UFO-like, partial [Chrysemys picta bellii]
Chicken_newGene_695	--	--	Biological Process: in utero embryonic development (GO:0001701);; Biological Process: endocytosis (GO:0006897);; Biological Process: Notch signaling pathway (GO:0007219);; Cellular Component: clathrin coat of endocytic vesicle (GO:0030128);; Biological Process: embryonic organ development (GO:0048568);;	K12471|0.0|tgu:100229921|epsin 2	--	PREDICTED: epsin-2 isoform X2 [Meleagris gallopavo]
Chicken_newGene_3602	--	--	--	--	E3 ubiquitin-protein ligase Hakai GN=CBLL1 OS=Gallus gallus (Chicken) PE=2 SV=1	PREDICTED: uncharacterized protein LOC101751319, partial [Gallus gallus]
Chicken_newGene_455	--	--	--	--	--	hypothetical protein N308_11577, partial [Struthio camelus australis]
Chicken_newGene_3837	--	--	--	--	Tensin GN=TNS OS=Gallus gallus (Chicken) PE=1 SV=2	PREDICTED: wiskott-Aldrich syndrome protein [Larimichthys crocea]
Chicken_newGene_976	--	--	--	--	--	hypothetical protein N339_04974, partial [Pterocles gutturalis]
Chicken_newGene_967	--	--	--	--	--	hypothetical protein N327_05418, partial [Fulmarus glacialis]
Chicken_newGene_2776	--	--	Biological Process: neurotransmitter uptake (GO:0001504);; Biological Process: regulation of the force of heart contraction (GO:0002026);; Biological Process: embryonic heart tube morphogenesis (GO:0003143);; Molecular Function: phosphatase activity (GO:0003869);; Molecular Function: sodium:potassium-exchanging ATPase activity (GO:0005391);; Molecular Function: ATP binding (GO:0005524);; Cellular…	K01539|5e-61|gga:396467|ATP1A3	Sodium/potassium-transporting ATPase subunit alpha-3 GN=ATP1A3 OS=Gallus gallus (Chicken) PE=2 SV=1	PREDICTED: sodium/potassium-transporting ATPase subunit alpha-3-like, partial [Xenopus (Silurana) tropicalis]
Chicken_newGene_2129	--	--	Molecular Function: monooxygenase activity (GO:0004497);; Cellular Component: endoplasmic reticulum (GO:0005783);; Molecular Function: oxidoreductase activity, acting on paired donors, with incorporation or reduction of molecular oxygen (GO:0016705);; Cellular Component: organelle membrane (GO:0031090);; Molecular Function: metal ion binding (GO:0046872);;	K07413|6e-30|gga:414833|CYP2C45	Cytochrome P450 2H2 GN=CYP2H2 OS=Gallus gallus (Chicken) PE=1 SV=1	PREDICTED: cytochrome P450 2C9-like isoform X2 [Meleagris gallopavo]
Chicken_newGene_2519	--	--	--	--	--	PREDICTED: mono [ADP-ribose] polymerase PARP16-like, partial [Gallus gallus]
Chicken_newGene_3800	--	--	--	--	--	PREDICTED: insulin-like growth factor-binding protein 3 [Manacus vitellinus]
Chicken_newGene_1782	--	--	--	--	--	PREDICTED: uncharacterized protein LOC422212 [Gallus gallus]
Chicken_newGene_3140	--	--	Biological Process: angiogenesis (GO:0001525);; Biological Process: endothelial cell proliferation (GO:0001935);; Molecular Function: protein binding (GO:0005515);; Biological Process: blood coagulation (GO:0007596);; Cellular Component: integrin complex (GO:0008305);; Biological Process: regulation of localization (GO:0032879);; Cellular Component: plasma membrane part (GO:0044459);; Biological …	K06476|5e-27|mdo:100023354|ITGA2B	Integrin alpha-5 light chain (Precursor) GN=itga5 OS=Xenopus laevis (African clawed frog) PE=2 SV=1	PREDICTED: integrin alpha-IIb-like [Gallus gallus]
Chicken_newGene_1259	--	--	--	--	--	hypothetical protein N330_11983, partial [Leptosomus discolor]
Chicken_newGene_3282	--	--	--	--	--	PREDICTED: uncharacterized protein C19orf47 homolog [Gallus gallus]
Chicken_newGene_2664	--	--	Molecular Function: nucleotide binding (GO:0000166);; Molecular Function: protein kinase activity (GO:0004672);; Molecular Function: protein serine/threonine kinase activity (GO:0004674);; Biological Process: protein phosphorylation (GO:0006468);; Biological Process: cellular response to DNA damage stimulus (GO:0006974);; Biological Process: G2 DNA damage checkpoint (GO:0031572);; Biological Proc…	K04429|6e-16|ptr:454548|TAOK1	Serine/threonine-protein kinase TAO2 GN=taok2 OS=Xenopus laevis (African clawed frog) PE=2 SV=1	PREDICTED: serine/threonine-protein kinase TAO1 [Latimeria chalumnae]
Chicken_newGene_2906	[R]	General function prediction only	Molecular Function: ARF guanyl-nucleotide exchange factor activity (GO:0005086);; Molecular Function: phospholipid binding (GO:0005543);; Biological Process: regulation of ARF protein signal transduction (GO:0032012);;	K12495|2e-94|mmu:245666|Iqsec2, KIAA0522, mKIAA0522	Protein SPT2 homolog GN=spty2d1 OS=Xenopus tropicalis (Western clawed frog) PE=2 SV=1	PREDICTED: IQ motif and SEC7 domain-containing protein 2-like, partial [Aptenodytes forsteri]
Chicken_newGene_2758	--	--	Molecular Function: RNA binding (GO:0003723);; Molecular Function: zinc ion binding (GO:0008270);; Biological Process: retina development in camera-type eye (GO:0060041);;	--	--	PREDICTED: splicing factor 1, partial [Chaetura pelagica]
Chicken_newGene_948	--	--	--	--	--	PREDICTED: partitioning defective 3 homolog [Charadrius vociferus]
Chicken_newGene_3046	--	--	Molecular Function: calcium ion binding (GO:0005509);; Cellular Component: coated pit (GO:0005905);; Biological Process: lipid metabolic process (GO:0006629);; Biological Process: endocytosis (GO:0006897);; Cellular Component: integral component of membrane (GO:0016021);; Biological Process: ventral spinal cord development (GO:0021517);; Molecular Function: lipoprotein particle receptor activity …	--	Low-density lipoprotein receptor-related protein 1 (Precursor) GN=LRP1 OS=Gallus gallus (Chicken) PE=2 SV=1	PREDICTED: low-density lipoprotein receptor-related protein 1-like, partial [Meleagris gallopavo]
Chicken_newGene_943	--	--	--	--	--	PREDICTED: GTPase IMAP family member 5 isoform 3 [Gallus gallus]
Chicken_newGene_2220	--	--	--	--	Small membrane A-kinase anchor protein OS=Xenopus tropicalis (Western clawed frog) PE=3 SV=1	small membrane A-kinase anchor protein [Gallus gallus]
Chicken_newGene_2944	--	--	Molecular Function: transferase activity, transferring phosphorus-containing groups (GO:0016772);; Biological Process: single-organism process (GO:0044699);;	--	cAMP-dependent protein kinase type I-alpha regulatory subunit GN=PRKAR1A OS=Gallus gallus (Chicken) PE=2 SV=1	PREDICTED: cGMP-dependent protein kinase, isozyme 2 forms cD4/T1/T3A/T3B-like [Gallus gallus]
Chicken_newGene_3312	[J]	Translation, ribosomal structure and biogenesis	Molecular Function: Rab GTPase activator activity (GO:0005097);; Biological Process: positive regulation of Rab GTPase activity (GO:0032851);;	--	Collagen alpha-1(II) chain (Precursor) GN=col2a1 OS=Xenopus laevis (African clawed frog) PE=2 SV=2	PREDICTED: GRIP1-associated protein 1-like [Gallus gallus]
Chicken_newGene_1255	--	--	--	--	--	PREDICTED: E3 ubiquitin-protein ligase Topors-like [Gallus gallus]
Chicken_newGene_3743	--	--	--	--	--	Ras GTPase-activating-like IQGAP1, partial [Opisthocomus hoazin]
Chicken_newGene_1353	--	--	--	--	--	PREDICTED: uncharacterized protein LOC104143867 [Struthio camelus australis]
Chicken_newGene_2549	--	--	--	--	--	PREDICTED: microtubule-actin cross-linking factor 1 isoform X1 [Meleagris gallopavo]
Chicken_newGene_3551	--	--	Biological Process: blood vessel development (GO:0001568);; Biological Process: embryonic heart tube morphogenesis (GO:0003143);; Molecular Function: extracellular matrix structural constituent (GO:0005201);; Cellular Component: collagen (GO:0005581);; Biological Process: anterior/posterior pattern specification (GO:0009952);; Biological Process: regulation of metabolic process (GO:0019222);; Bio…	K06236|4e-41|ptr:455117|COL1A1	Collagen alpha-1(I) chain (Precursor) GN=COL1A1 OS=Gallus gallus (Chicken) PE=1 SV=3	alpha-1 collagen type 1 precursor, partial [Gallus gallus]
Chicken_newGene_2825	[IQR]	--	--	--	D-beta-hydroxybutyrate dehydrogenase, mitochondrial (Precursor) GN=BDH1 OS=Gallus gallus (Chicken) PE=2 SV=1	PREDICTED: retinol dehydrogenase 16-like, partial [Aptenodytes forsteri]
Chicken_newGene_33	--	--	--	--	--	PREDICTED: melanocortin-2 receptor accessory protein [Gallus gallus]
Chicken_newGene_1814	[I]	Lipid transport and metabolism	Molecular Function: stearoyl-CoA 9-desaturase activity (GO:0004768);; Molecular Function: iron ion binding (GO:0005506);; Cellular Component: endoplasmic reticulum membrane (GO:0005789);; Biological Process: fatty acid biosynthetic process (GO:0006633);; Biological Process: response to stress (GO:0006950);; Cellular Component: integral component of membrane (GO:0016021);; Biological Process: oxid…	K00507|1e-18|gga:422598|SCD5	Acyl-CoA desaturase OS=Cyprinus carpio (Common carp) PE=2 SV=2	PREDICTED: transmembrane protein 150C [Gallus gallus]
Chicken_newGene_2507	--	--	--	K10613|0.0|gga:421255|CUL9, CUL7, PARC	Collagen alpha-1(I) chain (Precursor) GN=COL1A1 OS=Cynops pyrrhogaster (Japanese common newt) PE=2 SV=1	PREDICTED: cullin-9-like [Meleagris gallopavo]
Chicken_newGene_1971	--	--	--	--	--	PREDICTED: cyclin-dependent kinase inhibitor 1C [Pseudopodoces humilis]
Chicken_newGene_3504	[J]	Translation, ribosomal structure and biogenesis	--	--	--	mitochondrial ribosomal protein L34 [Gallus gallus]
Chicken_newGene_60	--	--	Molecular Function: NAD(P)+-protein-arginine ADP-ribosyltransferase activity (GO:0003956);; Cellular Component: extracellular space (GO:0005615);; Biological Process: protein ADP-ribosylation (GO:0006471);;	--	NAD(P)(+)--arginine ADP-ribosyltransferase 2 (Precursor) OS=Gallus gallus (Chicken) PE=2 SV=1	NAD(P)(+)--arginine ADP-ribosyltransferase 2 precursor [Gallus gallus]
Chicken_newGene_3000	--	--	Biological Process: microtubule cytoskeleton organization (GO:0000226);; Molecular Function: protein binding (GO:0005515);; Cellular Component: microtubule organizing center (GO:0005815);; Biological Process: protein complex assembly (GO:0006461);; Biological Process: multicellular organismal development (GO:0007275);; Biological Process: anatomical structure morphogenesis (GO:0009653);; Biologic…	--	CAP-Gly domain-containing linker protein 1 GN=CLIP1 OS=Gallus gallus (Chicken) PE=2 SV=1	PREDICTED: TRIO and F-actin-binding protein-like isoform X1 [Gallus gallus]
Chicken_newGene_2310	--	--	--	--	--	PREDICTED: histidine protein methyltransferase 1 homolog [Gallus gallus]
Chicken_newGene_3241	--	--	Molecular Function: DNA binding (GO:0003677);; Cellular Component: nucleus (GO:0005634);; Biological Process: regulation of transcription, DNA-templated (GO:0006355);; Molecular Function: zinc ion binding (GO:0008270);; Molecular Function: oxidoreductase activity, acting on single donors with incorporation of molecular oxygen, incorporation of two atoms of oxygen (GO:0016702);; Molecular Function…	K11446|2e-57|oaa:100075501|KDM5C	Lysine-specific demethylase 5B GN=KDM5B OS=Gallus gallus (Chicken) PE=2 SV=1	PREDICTED: lysine-specific demethylase 5C-like, partial [Phaethon lepturus]
Chicken_newGene_1794	--	--	--	--	--	hypothetical protein Anapl_05439, partial [Anas platyrhynchos]
Chicken_newGene_1314	--	--	--	--	Rho guanine nucleotide exchange factor 6 GN=ARHGEF6 OS=Gallus gallus (Chicken) PE=2 SV=1	PREDICTED: uncharacterized protein LOC419425 [Gallus gallus]
Chicken_newGene_3419	--	--	--	--	--	PREDICTED: nicotinamide riboside kinase 2 [Meleagris gallopavo]
Chicken_newGene_2218	--	--	Molecular Function: transferase activity (GO:0016740);;	--	Histamine N-methyltransferase GN=hnmt OS=Xenopus tropicalis (Western clawed frog) PE=2 SV=1	PREDICTED: histamine N-methyltransferase-like isoform X4 [Gallus gallus]
Chicken_newGene_3585	--	--	Biological Process: gene expression (GO:0010467);; Biological Process: RNA metabolic process (GO:0016070);; Biological Process: regulation of biological process (GO:0050789);;	--	Mediator of RNA polymerase II transcription subunit 15 GN=med15 OS=Danio rerio (Zebrafish) PE=2 SV=1	PREDICTED: uncharacterized protein LOC101752055 [Gallus gallus]
Chicken_newGene_765	--	--	Molecular Function: D-amino-acid oxidase activity (GO:0003884);; Molecular Function: receptor binding (GO:0005102);; Cellular Component: mitochondrial outer membrane (GO:0005741);; Cellular Component: peroxisomal membrane (GO:0005778);; Cellular Component: cytosol (GO:0005829);; Biological Process: leucine metabolic process (GO:0006551);; Biological Process: proline catabolic process (GO:0006562)…	K00273|2e-43|gga:416894|DAO	--	PREDICTED: D-amino-acid oxidase [Struthio camelus australis]
Chicken_newGene_36	--	--	--	--	--	PREDICTED: uncharacterized protein LOC770806 [Gallus gallus]
Chicken_newGene_3329	[R]	General function prediction only	Cellular Component: nucleus (GO:0005634);; Cellular Component: chromosome (GO:0005694);; Biological Process: regulation of transcription, DNA-templated (GO:0006355);; Biological Process: histone H4-K20 trimethylation (GO:0034773);; Biological Process: regulation of multicellular organism growth (GO:0040014);; Molecular Function: histone methyltransferase activity (H4-K20 specific) (GO:0042799);;	K11429|1e-30|pon:100450936|histone-lysine N-methyltransferase SUV420H2-like	Histone-lysine N-methyltransferase SUV420H2 GN=suv420h2 OS=Xenopus laevis (African clawed frog) PE=2 SV=1	PREDICTED: histone-lysine N-methyltransferase SUV420H2-like isoform X2 [Gallus gallus]
Chicken_newGene_1550	--	--	--	--	--	PREDICTED: uncharacterized protein LOC104909612 [Meleagris gallopavo]
Chicken_newGene_3297	--	--	Molecular Function: binding (GO:0005488);; Molecular Function: carbohydrate binding (GO:0030246);; Cellular Component: extracellular matrix (GO:0031012);; Biological Process: biomineral tissue development (GO:0031214);; Cellular Component: extracellular region part (GO:0044421);;	--	Ovocleidin-17 OS=Gallus gallus (Chicken) PE=1 SV=2	C-type lectin domain family 2 member D-like [Gallus gallus]
Chicken_newGene_942	--	--	--	K09228|3e-12|ssc:100520117|ZNF282	--	PREDICTED: uncharacterized protein LOC100545735 [Meleagris gallopavo]
Chicken_newGene_93	--	--	--	--	--	PREDICTED: uncharacterized protein LOC101747317 [Gallus gallus]
Chicken_newGene_1797	[I]	Lipid transport and metabolism	Molecular Function: stearoyl-CoA 9-desaturase activity (GO:0004768);; Molecular Function: iron ion binding (GO:0005506);; Cellular Component: endoplasmic reticulum membrane (GO:0005789);; Biological Process: fatty acid biosynthetic process (GO:0006633);; Biological Process: response to stress (GO:0006950);; Cellular Component: integral component of membrane (GO:0016021);; Biological Process: oxid…	K00507|1e-180|gga:422598|SCD5	Acyl-CoA desaturase OS=Cyprinus carpio (Common carp) PE=2 SV=2	PREDICTED: stearoyl-CoA desaturase 5-like [Apaloderma vittatum]
Chicken_newGene_769	[GEPR]	--	Molecular Function: transporter activity (GO:0005215);; Cellular Component: membrane (GO:0016020);; Cellular Component: intracellular part (GO:0044424);; Biological Process: single-organism transport (GO:0044765);; Biological Process: organic substance transport (GO:0071702);; Cellular Component: cell periphery (GO:0071944);;	--	Solute carrier family 2, facilitated glucose transporter member 1 GN=SLC2A1 OS=Gallus gallus (Chicken) PE=2 SV=1	PREDICTED: solute carrier family 2, facilitated glucose transporter member 11-like [Gallus gallus]
Chicken_newGene_3139	--	--	Molecular Function: binding (GO:0005488);; Biological Process: cellular macromolecule metabolic process (GO:0044260);; Cellular Component: intracellular part (GO:0044424);; Biological Process: nucleic acid metabolic process (GO:0090304);;	--	Skin secretory protein xP2 (Precursor) GN=p2 OS=Xenopus laevis (African clawed frog) PE=2 SV=2	PREDICTED: collagen alpha-1(I) chain-like isoform X2 [Gallus gallus]
Chicken_newGene_2786	--	--	Molecular Function: calmodulin binding (GO:0005516);; Cellular Component: filamentous actin (GO:0031941);; Molecular Function: minus-end directed microfilament motor activity (GO:0060001);;	K10357|7e-21|bta:514078|similar to Myosin-Vb	Unconventional myosin-Va GN=MYO5A OS=Gallus gallus (Chicken) PE=1 SV=1	PREDICTED: unconventional myosin-Vb [Anolis carolinensis]
Chicken_newGene_587	[K]	Transcription	Cellular Component: catalytic step 2 spliceosome (GO:0071013);;	K12622|1e-66|tgu:100190009|sm like protein U6 snRNA-associated Sm-like protein-like	--	putative sm like protein U6 snRNA-associated Sm-like protein [Taeniopygia guttata]
Chicken_newGene_2667	[O]	Posttranslational modification, protein turnover, chaperones	Cellular Component: proteasome complex (GO:0000502);; Cellular Component: chromatin (GO:0000785);; Molecular Function: ATP binding (GO:0005524);; Cellular Component: cytosol (GO:0005829);; Biological Process: ATP catabolic process (GO:0006200);; Biological Process: double-strand break repair (GO:0006302);; Biological Process: transport (GO:0006810);; Biological Process: activation of cysteine-typ…	K13525|6e-57|gga:427410|VCP	Transitional endoplasmic reticulum ATPase {ECO:0000250|UniProtKB:P23787} OS=Xenopus tropicalis (Western clawed frog) PE=2 SV=1	PREDICTED: transitional endoplasmic reticulum ATPase-like isoform X1 [Gallus gallus]
Chicken_newGene_3650	[R]	General function prediction only	--	K03695|2e-61|cfa:476815|CLPB	Serine/threonine-protein phosphatase 6 regulatory ankyrin repeat subunit C GN=ANKRD52 OS=Gallus gallus (Chicken) PE=2 SV=1	PREDICTED: caseinolytic peptidase B protein homolog, partial [Pygoscelis adeliae]
Chicken_newGene_2594	--	--	--	--	--	hypothetical protein N339_11423, partial [Pterocles gutturalis]
Chicken_newGene_3047	--	--	Cellular Component: mitochondrial inner membrane (GO:0005743);; Biological Process: iron ion transport (GO:0006826);; Molecular Function: cation transmembrane transporter activity (GO:0008324);; Biological Process: erythrocyte differentiation (GO:0030218);;	--	--	PREDICTED: sideroflexin-1 isoform X1 [Meleagris gallopavo]
Chicken_newGene_3252	--	--	Molecular Function: hydrolase activity, hydrolyzing O-glycosyl compounds (GO:0004553);; Biological Process: carbohydrate metabolic process (GO:0005975);; Molecular Function: carbohydrate binding (GO:0030246);;	K05546|6e-25|ssc:396938|GANAB, G2AN	--	PREDICTED: neutral alpha-glucosidase AB [Haliaeetus leucocephalus]
Chicken_newGene_3274	--	--	--	--	Beta-taxilin GN=TXLNB OS=Gallus gallus (Chicken) PE=2 SV=1	PREDICTED: uncharacterized protein LOC101748532 [Gallus gallus]
Chicken_newGene_1473	[LD]	--	Molecular Function: nucleic acid binding (GO:0003676);; Cellular Component: nucleus (GO:0005634);; Molecular Function: zinc ion binding (GO:0008270);; Cellular Component: aggresome (GO:0016235);;	--	Protein DBF4 homolog B GN=dbf4b OS=Xenopus laevis (African clawed frog) PE=1 SV=1	PREDICTED: protein DBF4 homolog B isoform X2 [Gallus gallus]
Chicken_newGene_1357	--	--	--	--	--	PREDICTED: CD164 sialomucin-like 2 protein [Gallus gallus]
Chicken_newGene_3351	--	--	--	--	Kielin/chordin-like protein (Precursor) GN=kcp OS=Xenopus laevis (African clawed frog) PE=2 SV=1	PREDICTED: IgGFc-binding protein-like [Meleagris gallopavo]
Chicken_newGene_3503	--	--	Cellular Component: cytoplasm (GO:0005737);; Biological Process: double-strand break repair (GO:0006302);; Biological Process: response to ionizing radiation (GO:0010212);; Biological Process: chromatin modification (GO:0016568);; Biological Process: G2 DNA damage checkpoint (GO:0031572);; Biological Process: positive regulation of DNA repair (GO:0045739);; Cellular Component: BRCA1-A complex (GO…	--	BRISC and BRCA1-A complex member 1 GN=babam1 OS=Xenopus laevis (African clawed frog) PE=2 SV=1	PREDICTED: LOW QUALITY PROTEIN: BRISC and BRCA1-A complex member 1 [Meleagris gallopavo]
Chicken_newGene_1806	--	--	Molecular Function: mRNA binding (GO:0003729);; Cellular Component: cytoplasm (GO:0005737);; Biological Process: regulation of translation (GO:0006417);;	--	Histone RNA hairpin-binding protein GN=slbp1 OS=Xenopus laevis (African clawed frog) PE=1 SV=1	PREDICTED: histone RNA hairpin-binding protein isoform X1 [Gallus gallus]
Chicken_newGene_56	--	--	--	--	--	hypothetical protein N322_11631, partial [Cariama cristata]
Chicken_newGene_2781	[R]	General function prediction only	Molecular Function: nucleic acid binding (GO:0003676);; Biological Process: mRNA processing (GO:0006397);; Biological Process: RNA splicing (GO:0008380);; Biological Process: embryo development (GO:0009790);; Biological Process: axis specification (GO:0009798);; Biological Process: phosphatidylinositol 3-kinase signaling (GO:0014065);; Cellular Component: nuclear lumen (GO:0031981);; Cellular Com…	--	Thyroid hormone receptor-associated protein 3 GN=thrap3 OS=Xenopus laevis (African clawed frog) PE=2 SV=1	PREDICTED: zinc finger CCCH domain-containing protein 4, partial [Pygoscelis adeliae]
Chicken_newGene_3265	[L]	Replication, recombination and repair	Molecular Function: nucleotide binding (GO:0000166);; Molecular Function: DNA binding (GO:0003677);; Molecular Function: DNA-directed DNA polymerase activity (GO:0003887);; Biological Process: DNA replication (GO:0006260);;	K02327|1e-36|oaa:100092575|similar to Polymerase (DNA directed), delta 1, catalytic subunit 125kDa	--	PREDICTED: DNA polymerase delta catalytic subunit-like, partial [Gallus gallus]
Chicken_newGene_3383	--	--	Molecular Function: inorganic anion exchanger activity (GO:0005452);; Biological Process: transport (GO:0006810);; Cellular Component: integral component of membrane (GO:0016021);;	K06573|8e-22|gga:396532|SLC4A1, AE1, EAT	Band 3 anion transport protein GN=SLC4A1 OS=Gallus gallus (Chicken) PE=2 SV=1	band 3 anion transport protein [Gallus gallus]
Chicken_newGene_102	--	--	Molecular Function: structural constituent of ribosome (GO:0003735);; Cellular Component: mitochondrion (GO:0005739);; Cellular Component: mitochondrial ribosome (GO:0005761);; Cellular Component: ribosome (GO:0005840);; Biological Process: translation (GO:0006412);;	--	Ribosomal protein 63, mitochondrial GN=mrpl57 OS=Danio rerio (Zebrafish) PE=3 SV=1	PREDICTED: ribosomal protein 63, mitochondrial isoform X1 [Gallus gallus]
Chicken_newGene_3183	[H]	Coenzyme transport and metabolism	Cellular Component: nucleus (GO:0005634);; Molecular Function: protein C-terminus binding (GO:0008022);; Molecular Function: ligase activity (GO:0016874);; Biological Process: protein sumoylation (GO:0016925);; Molecular Function: SUMO activating enzyme activity (GO:0019948);; Biological Process: definitive hemopoiesis (GO:0060216);; Biological Process: hematopoietic stem cell homeostasis (GO:006…	K10684|9e-44|ecb:100071215|hypothetical protein LOC100071215	SUMO-activating enzyme subunit 1 GN=sae1 OS=Xenopus laevis (African clawed frog) PE=2 SV=1	PREDICTED: SUMO-activating enzyme subunit 1-like, partial [Gallus gallus]
Chicken_newGene_1274	--	--	--	--	--	PREDICTED: uncharacterized protein LOC101748689 [Gallus gallus]
Chicken_newGene_778	--	--	Molecular Function: binding (GO:0005488);; Biological Process: gene expression (GO:0010467);; Biological Process: RNA metabolic process (GO:0016070);;	--	Collagen alpha-1(II) chain (Precursor) GN=col2a1 OS=Xenopus laevis (African clawed frog) PE=2 SV=2	PREDICTED: WW domain-binding protein 11-like [Gallus gallus]
Chicken_newGene_2748	--	--	Biological Process: MyD88-dependent toll-like receptor signaling pathway (GO:0002755);; Molecular Function: DNA binding (GO:0003677);; Molecular Function: sequence-specific DNA binding transcription factor activity (GO:0003700);; Cellular Component: nucleus (GO:0005634);; Cellular Component: cytoplasm (GO:0005737);; Biological Process: apoptotic DNA fragmentation (GO:0006309);; Biological Process…	K04735|2e-36|gga:396027|RELA	Transcription factor p65 GN=RELA OS=Gallus gallus (Chicken) PE=1 SV=1	PREDICTED: circumsporozoite protein-like [Meleagris gallopavo]
Chicken_newGene_1435	--	--	--	--	Collagen alpha-1(I) chain (Precursor) GN=COL1A1 OS=Gallus gallus (Chicken) PE=1 SV=3	PREDICTED: extracellular matrix protein 1 isoform X1 [Gallus gallus]
Chicken_newGene_1398	--	--	--	--	--	PREDICTED: GRAM domain-containing protein 1B-like [Taeniopygia guttata]
Chicken_newGene_3829	--	--	--	--	--	unknown [Gallus gallus]
Chicken_newGene_2008	--	--	--	--	--	6.8 kDa mitochondrial proteolipid-like [Gallus gallus]
Chicken_newGene_1475	--	--	Molecular Function: protein tyrosine kinase activity (GO:0004713);; Molecular Function: transmembrane receptor protein tyrosine kinase activity (GO:0004714);; Molecular Function: ATP binding (GO:0005524);; Cellular Component: plasma membrane (GO:0005886);; Biological Process: protein phosphorylation (GO:0006468);; Biological Process: transmembrane receptor protein tyrosine kinase signaling pathwa…	K05083|3e-99|gga:426130|ERBB2	Epidermal growth factor receptor (Precursor; Fragment) GN=EGFR OS=Gallus gallus (Chicken) PE=2 SV=1	receptor tyrosine-protein kinase erbB-2 precursor [Gallus gallus]
Chicken_newGene_47	--	--	Cellular Component: focal adhesion (GO:0005925);; Biological Process: cell-matrix adhesion (GO:0007160);; Biological Process: establishment or maintenance of cell polarity (GO:0007163);; Molecular Function: zinc ion binding (GO:0008270);; Biological Process: cell-cell adhesion (GO:0016337);; Biological Process: chordate embryonic development (GO:0043009);; Biological Process: cell-cell junction o…	--	--	PREDICTED: LIM and senescent cell antigen-like-containing domain protein 1 [Manacus vitellinus]
Chicken_newGene_762	--	--	Cellular Component: nucleolus (GO:0005730);; Biological Process: apoptotic process (GO:0006915);; Biological Process: brain development (GO:0007420);;	--	Protein yippee-like 1 GN=YPEL1 OS=Coturnix coturnix japonica (Japanese quail) PE=3 SV=1	PREDICTED: protein yippee-like 1 isoform X1 [Poecilia formosa]
Chicken_newGene_1796	--	--	--	--	--	PREDICTED: uncharacterized protein LOC101791992 [Anas platyrhynchos]
Chicken_newGene_3242	--	--	Biological Process: locomotory behavior (GO:0007626);; Molecular Function: transferase activity (GO:0016740);; Cellular Component: intracellular membrane-bounded organelle (GO:0043231);; Cellular Component: cytoplasmic part (GO:0044444);; Biological Process: single-multicellular organism process (GO:0044707);; Biological Process: single-organism cellular process (GO:0044763);;	K00624|2e-25|cfa:491304|CRAT	Carnitine O-acetyltransferase (Precursor) GN=CRAT OS=Columba livia (Domestic pigeon) PE=1 SV=1	PREDICTED: carnitine O-acetyltransferase-like [Gallus gallus]
Chicken_newGene_1425	--	--	--	--	--	PREDICTED: uncharacterized protein LOC101751615 [Gallus gallus]
Chicken_newGene_3537	[D]	Cell cycle control, cell division, chromosome partitioning	Molecular Function: binding (GO:0005488);; Biological Process: gene expression (GO:0010467);; Biological Process: RNA metabolic process (GO:0016070);; Cellular Component: intracellular part (GO:0044424);;	K05767|2e-73|tgu:100218311|similar to IQ motif containing GTPase activating protein 3	Skin secretory protein xP2 (Precursor) GN=p2 OS=Xenopus laevis (African clawed frog) PE=2 SV=2	PREDICTED: ras GTPase-activating-like protein IQGAP3, partial [Mesitornis unicolor]
Chicken_newGene_3555	--	--	Molecular Function: nucleotide binding (GO:0000166);; Molecular Function: protein kinase activity (GO:0004672);; Biological Process: phosphorylation (GO:0016310);;	K05734|8e-63|xla:398224|pak7, MGC99079, pak5	--	PREDICTED: serine/threonine-protein kinase PAK 4 [Haliaeetus leucocephalus]
Chicken_newGene_1421	--	--	--	--	--	unknown, partial [Gallus gallus]
Chicken_newGene_3819	[J]	Translation, ribosomal structure and biogenesis	--	--	Serine/arginine repetitive matrix protein 1 GN=SRRM1 OS=Gallus gallus (Chicken) PE=2 SV=1	PREDICTED: adropin [Aptenodytes forsteri]
Chicken_newGene_2845	--	--	--	--	Serine/arginine repetitive matrix protein 1 GN=SRRM1 OS=Gallus gallus (Chicken) PE=2 SV=1	PREDICTED: rho GTPase-activating protein 30-like [Gallus gallus]
Chicken_newGene_949	--	--	--	--	--	PREDICTED: Sjoegren syndrome nuclear autoantigen 1 homolog [Meleagris gallopavo]
Chicken_newGene_3455	--	--	Biological Process: positive regulation of T cell mediated cytotoxicity (GO:0001916);; Biological Process: antigen processing and presentation of peptide antigen via MHC class I (GO:0002474);; Molecular Function: carbohydrate binding (GO:0030246);; Molecular Function: peptide antigen binding (GO:0042605);; Cellular Component: MHC class I protein complex (GO:0042612);;	--	Versican core protein (Precursor) GN=VCAN OS=Gallus gallus (Chicken) PE=2 SV=1	PREDICTED: C-type lectin domain family 2 member E-like, partial [Gallus gallus]
Chicken_newGene_3334	--	--	Biological Process: multicellular organismal development (GO:0007275);; Biological Process: anatomical structure morphogenesis (GO:0009653);; Biological Process: single-organism cellular process (GO:0044763);; Biological Process: single-organism developmental process (GO:0044767);; Biological Process: regulation of cellular process (GO:0050794);; Biological Process: cellular component organizatio…	--	Protein fuzzy homolog GN=fuz OS=Xenopus tropicalis (Western clawed frog) PE=1 SV=1	PREDICTED: protein fuzzy homolog [Gallus gallus]
Chicken_newGene_599	--	--	--	--	--	PREDICTED: N-acetyltransferase 6 [Meleagris gallopavo]
Chicken_newGene_3484	--	--	Cellular Component: intracellular (GO:0005622);; Biological Process: signal transduction (GO:0007165);; Biological Process: cellular process (GO:0009987);; Molecular Function: phosphatidylinositol binding (GO:0035091);; Cellular Component: cell part (GO:0044464);;	--	Rho GTPase-activating protein 32 GN=arhgap32 OS=Xenopus laevis (African clawed frog) PE=2 SV=1	PREDICTED: rho GTPase-activating protein 32-like isoform X1 [Gallus gallus]
Chicken_newGene_2628	[R]	General function prediction only	Cellular Component: nucleus (GO:0005634);;	--	--	PREDICTED: glutamate-rich WD repeat-containing protein 1 [Alligator mississippiensis]
Chicken_newGene_3326	--	--	Molecular Function: protein binding (GO:0005515);; Biological Process: cell adhesion (GO:0007155);; Cellular Component: integral component of membrane (GO:0016021);;	K06783|5e-40|rno:365216|Cadm4, Igsf4c, Necl-4, Upar	Cell adhesion molecule 4 (Precursor) GN=cadm4 OS=Xenopus laevis (African clawed frog) PE=2 SV=1	PREDICTED: cell adhesion molecule 4-like, partial [Gallus gallus]
Chicken_newGene_3692	--	--	Biological Process: G-protein coupled receptor signaling pathway (GO:0007186);; Molecular Function: G-protein coupled peptide receptor activity (GO:0008528);; Biological Process: positive regulation of biological process (GO:0048518);;	--	C3a anaphylatoxin chemotactic receptor GN=c3ar1 OS=Oncorhynchus mykiss (Rainbow trout) PE=2 SV=1	PREDICTED: proto-oncogene Mas-like isoform X1 [Gallus gallus]
Chicken_newGene_3523	[M]	Cell wall/membrane/envelope biogenesis	Molecular Function: glycogen (starch) synthase activity (GO:0004373);; Biological Process: glycogen biosynthetic process (GO:0005978);;	--	--	unnamed protein product [Tetraodon nigroviridis]
Chicken_newGene_1800	--	--	--	--	--	PREDICTED: uncharacterized protein LOC101233937 [Taeniopygia guttata]
Chicken_newGene_2000	--	--	Biological Process: negative regulation of activation of membrane attack complex (GO:0001971);; Cellular Component: anchored component of external side of plasma membrane (GO:0031362);;	K04008|9e-83|gga:423148|CD59	--	PREDICTED: CD59 glycoprotein [Gallus gallus]
Chicken_newGene_862	[O]	Posttranslational modification, protein turnover, chaperones	Biological Process: cell cycle (GO:0007049);; Molecular Function: cysteine-type peptidase activity (GO:0008234);; Biological Process: regulation of cellular process (GO:0050794);; Biological Process: protein modification by small protein conjugation or removal (GO:0070647);;	--	Ubiquitin carboxyl-terminal hydrolase 15 GN=usp15 OS=Xenopus tropicalis (Western clawed frog) PE=2 SV=2	PREDICTED: ubiquitin carboxyl-terminal hydrolase 43, partial [Gallus gallus]
Chicken_newGene_3813	--	--	--	--	--	unknown [Gallus gallus]
Chicken_newGene_3169	--	--	--	--	Extended synaptotagmin-2-A GN=esyt2-a OS=Xenopus laevis (African clawed frog) PE=2 SV=1	synaptotagmin-like protein 1 [Gallus gallus]
Chicken_newGene_3243	[R]	General function prediction only	Molecular Function: AMP deaminase activity (GO:0003876);; Biological Process: IMP biosynthetic process (GO:0006188);;	K01490|6e-80|xtr:100490248|AMP deaminase 2-like	Protein CASC3 GN=casc3 OS=Danio rerio (Zebrafish) PE=1 SV=1	PREDICTED: AMP deaminase 2-like [Gallus gallus]
Chicken_newGene_3330	--	--	Molecular Function: protein binding (GO:0005515);; Cellular Component: nucleus (GO:0005634);; Biological Process: gene expression (GO:0010467);; Biological Process: RNA metabolic process (GO:0016070);; Molecular Function: transferase activity, transferring phosphorus-containing groups (GO:0016772);; Cellular Component: macromolecular complex (GO:0032991);; Cellular Component: intracellular organe…	--	Heterogeneous nuclear ribonucleoprotein A3 homolog 2 OS=Xenopus laevis (African clawed frog) PE=2 SV=1	hypothetical protein L345_16375, partial [Ophiophagus hannah]
Chicken_newGene_3011	[G]	Carbohydrate transport and metabolism	Biological Process: liver development (GO:0001889);; Molecular Function: fructose-bisphosphate aldolase activity (GO:0004332);; Cellular Component: cytosol (GO:0005829);; Biological Process: gluconeogenesis (GO:0006094);; Biological Process: glycolysis (GO:0006096);; Biological Process: fructose 1,6-bisphosphate metabolic process (GO:0030388);; Biological Process: small molecule metabolic process…	K01623|6e-24|xla:379336|aldoa, MGC53030	Fructose-bisphosphate aldolase C GN=aldoc OS=Carassius auratus (Goldfish) PE=2 SV=2	aldolase A, fructose-bisphosphate [Xenopus laevis]
Chicken_newGene_11	--	--	--	--	--	PREDICTED: transmembrane protein 140 isoformX2 [Gallus gallus]
Chicken_newGene_3485	--	--	--	--	--	PREDICTED: uncharacterized protein LOC101752046 [Gallus gallus]
Chicken_newGene_3669	[J]	Translation, ribosomal structure and biogenesis	Molecular Function: protein binding (GO:0005515);; Cellular Component: proteinaceous extracellular matrix (GO:0005578);; Cellular Component: plasma membrane (GO:0005886);; Biological Process: RNA processing (GO:0006396);; Biological Process: cellular component organization (GO:0016043);; Molecular Function: ion binding (GO:0043167);; Cellular Component: intracellular membrane-bounded organelle (G…	--	Annexin A2-B GN=anxa2-b OS=Xenopus laevis (African clawed frog) PE=2 SV=3	Annexin A4, partial [Charadrius vociferus]
Chicken_newGene_3060	--	--	--	--	--	PREDICTED: leukocyte immunoglobulin-like receptor subfamily B member 1-like isoform X3 [Gallus gallus]
Chicken_newGene_1275	--	--	--	--	--	PREDICTED: breast carcinoma-amplified sequence 4 isoform X2 [Struthio camelus australis]
Chicken_newGene_3822	--	--	Molecular Function: microfilament motor activity (GO:0000146);; Biological Process: system process (GO:0003008);; Molecular Function: protein binding (GO:0005515);; Cellular Component: nucleus (GO:0005634);; Cellular Component: actin filament (GO:0005884);; Cellular Component: microvillus (GO:0005902);; Biological Process: cellular component movement (GO:0006928);; Biological Process: cytoskeleto…	--	Unconventional myosin-Va GN=MYO5A OS=Gallus gallus (Chicken) PE=1 SV=1	PREDICTED: myosin-IIIa isoform X6 [Gallus gallus]
Chicken_newGene_3612	--	--	Biological Process: transport (GO:0006810);; Cellular Component: integral component of membrane (GO:0016021);; Cellular Component: Golgi cisterna membrane (GO:0032580);; Biological Process: cellular response to xenobiotic stimulus (GO:0071466);;	K12388|2e-70|rno:83576|Sort1, Nt3, Nts3	Sortilin (Precursor) GN=sort1 OS=Danio rerio (Zebrafish) PE=2 SV=1	PREDICTED: sortilin-like, partial [Gallus gallus]
Chicken_newGene_2001	--	--	--	--	--	PREDICTED: DNA transposase THAP9-like [Alligator mississippiensis]
Chicken_newGene_3275	[T]	Signal transduction mechanisms	Biological Process: ossification (GO:0001503);; Molecular Function: guanylate cyclase activity (GO:0004383);; Molecular Function: protein kinase activity (GO:0004672);; Molecular Function: ATP binding (GO:0005524);; Molecular Function: GTP binding (GO:0005525);; Biological Process: cGMP biosynthetic process (GO:0006182);; Biological Process: protein phosphorylation (GO:0006468);; Biological Proce…	--	Atrial natriuretic peptide receptor 2 (Precursor) GN=npr2 OS=Anguilla japonica (Japanese eel) PE=2 SV=1	PREDICTED: heat-stable enterotoxin receptor-like, partial [Gallus gallus]
Chicken_newGene_3153	--	--	--	--	--	Collagen alpha-1(XXVII) chain, partial [Columba livia]
Chicken_newGene_634	--	--	Molecular Function: Ras GTPase activator activity (GO:0005099);; Cellular Component: intracellular (GO:0005622);; Biological Process: positive regulation of Ras GTPase activity (GO:0032320);;	--	--	PREDICTED: uncharacterized protein LOC416357 isoform X2 [Gallus gallus]
Chicken_newGene_3066	--	--	Biological Process: barrier septum assembly (GO:0000917);; Cellular Component: cytoplasm (GO:0005737);; Cellular Component: cytoskeleton (GO:0005856);;	--	Bridging integrator 3 homolog GN=bin3 OS=Xenopus laevis (African clawed frog) PE=2 SV=1	PREDICTED: bridging integrator 3-like [Gallus gallus]
Chicken_newGene_64	--	--	--	--	--	PREDICTED: BCL-6 corepressor-like protein 1 [Esox lucius]
Chicken_newGene_2741	[K]	Transcription	--	--	Serine/arginine repetitive matrix protein 1 GN=SRRM1 OS=Gallus gallus (Chicken) PE=2 SV=1	PREDICTED: ribonucleoprotein PTB-binding 1-like [Gallus gallus]
Chicken_newGene_3359	--	--	--	--	--	PREDICTED: E3 SUMO-protein ligase RanBP2-like isoform X5 [Gallus gallus]
Chicken_newGene_1569	--	--	--	K10613|1e-115|gga:421255|CUL9, CUL7, PARC	Collagen alpha-1(I) chain (Precursor) GN=COL1A1 OS=Cynops pyrrhogaster (Japanese common newt) PE=2 SV=1	PREDICTED: cullin-9-like [Meleagris gallopavo]
Chicken_newGene_3348	[S]	Function unknown	Biological Process: mitotic cell cycle (GO:0000278);; Biological Process: morphogenesis of an epithelium (GO:0002009);; Biological Process: nervous system development (GO:0007399);; Cellular Component: membrane (GO:0016020);; Biological Process: cell migration (GO:0016477);; Biological Process: establishment of cell polarity (GO:0030010);; Biological Process: cell differentiation (GO:0030154);; C…	K14050|4e-23|xtr:448385|rabggta, MGC89292	Leucine-rich repeat-containing protein 40 GN=lrrc40 OS=Xenopus laevis (African clawed frog) PE=2 SV=1	PREDICTED: geranylgeranyl transferase type-2 subunit alpha-like [Meleagris gallopavo]
Chicken_newGene_3512	--	--	Molecular Function: sequence-specific DNA binding transcription factor activity (GO:0003700);; Molecular Function: steroid hormone receptor activity (GO:0003707);; Molecular Function: ligand-activated sequence-specific DNA binding RNA polymerase II transcription factor activity (GO:0004879);; Molecular Function: binding (GO:0005488);; Cellular Component: nucleus (GO:0005634);; Biological Process:…	K08541|1e-82|gga:395439|NR1I3, CXR	Vitamin D3 receptor GN=VDR OS=Coturnix coturnix japonica (Japanese quail) PE=2 SV=1	nuclear recptor subfamily 1 group I member 2, partial [Coturnix japonica]
Chicken_newGene_3644	[RTKL]	--	Molecular Function: nucleotide binding (GO:0000166);; Molecular Function: protein serine/threonine kinase activity (GO:0004674);; Molecular Function: protein binding (GO:0005515);; Biological Process: cell differentiation (GO:0030154);; Biological Process: G2 DNA damage checkpoint (GO:0031572);; Molecular Function: ion binding (GO:0043167);; Cellular Component: intracellular part (GO:0044424);; B…	K04429|4e-24|dre:100004576|TAO kinase 1-like	Serine/threonine-protein kinase TAO2 GN=taok2 OS=Xenopus laevis (African clawed frog) PE=2 SV=1	PREDICTED: serine/threonine-protein kinase TAO2-like, partial [Gallus gallus]
Chicken_newGene_2306	--	--	--	--	--	hypothetical protein N334_03272, partial [Pelecanus crispus]
Chicken_newGene_2767	--	--	--	--	WW domain-binding protein 11 GN=wbp11 OS=Danio rerio (Zebrafish) PE=1 SV=1	PREDICTED: formin-2 [Charadrius vociferus]
Chicken_newGene_1808	--	--	Biological Process: anatomical structure morphogenesis (GO:0009653);; Cellular Component: membrane (GO:0016020);; Biological Process: cellular component organization (GO:0016043);; Biological Process: cellular pigmentation (GO:0033059);; Biological Process: camera-type eye development (GO:0043010);; Cellular Component: intracellular organelle (GO:0043229);; Biological Process: localization (GO:00…	K00901|1e-114|gga:422129|DGKK	Protein Shroom2 GN=shroom2 OS=Xenopus tropicalis (Western clawed frog) PE=2 SV=1	PREDICTED: protein Shroom4-like [Meleagris gallopavo]
Chicken_newGene_703	--	--	Molecular Function: protein binding (GO:0005515);; Biological Process: regulation of transcription, DNA-templated (GO:0006355);; Cellular Component: intracellular organelle (GO:0043229);; Biological Process: single-organism cellular process (GO:0044763);;	--	Collagen alpha-1(I) chain (Precursor) GN=COL1A1 OS=Cynops pyrrhogaster (Japanese common newt) PE=2 SV=1	PREDICTED: mucin-5AC-like [Gallus gallus]
Chicken_newGene_3287	--	--	--	K03258|2e-13|cfa:477600|EIF4B	--	PREDICTED: eukaryotic translation initiation factor 4B-like isoform X1 [Gallus gallus]
Chicken_newGene_3691	--	--	Molecular Function: calcium ion binding (GO:0005509);; Molecular Function: protein binding (GO:0005515);; Cellular Component: extracellular region (GO:0005576);; Cellular Component: coated pit (GO:0005905);; Biological Process: endocytosis (GO:0006897);; Biological Process: anatomical structure morphogenesis (GO:0009653);; Cellular Component: integral component of membrane (GO:0016021);; Molecula…	K04550|0.0|gga:396170|LRP1	Low-density lipoprotein receptor-related protein 1 (Precursor) GN=LRP1 OS=Gallus gallus (Chicken) PE=2 SV=1	PREDICTED: low-density lipoprotein receptor-related protein 1-like, partial [Tinamus guttatus]
Chicken_newGene_3175	--	--	Cellular Component: integral component of membrane (GO:0016021);;	K00181|8e-26|mmu:53627|Porcn, 2410004O13Rik, AW045557, DXHXS7465e, Mporc, Mporc-a, Mporc-b, Mporc-c, Mporc-d, Ppn, mMg61, porc	Collagen alpha-1(II) chain (Precursor) GN=col2a1 OS=Xenopus laevis (African clawed frog) PE=2 SV=2	porcupine C, partial [Gallus gallus]
Chicken_newGene_447	--	--	--	K08803|1e-24|mcc:706421|DAPK2	--	PREDICTED: death-associated protein kinase 3 isoform X8 [Gallus gallus]
Chicken_newGene_3808	--	--	--	--	--	PREDICTED: uncharacterized protein LOC100858941 isoform X3 [Gallus gallus]
Chicken_newGene_595	--	--	Molecular Function: protein binding (GO:0005515);; Cellular Component: chromosome (GO:0005694);; Biological Process: regulation of transcription, DNA-templated (GO:0006355);; Biological Process: protein complex assembly (GO:0006461);; Biological Process: organelle organization (GO:0006996);; Cellular Component: microtubule cytoskeleton (GO:0015630);; Biological Process: cell cycle process (GO:002…	--	Atlastin-2 GN=atl2 OS=Xenopus laevis (African clawed frog) PE=2 SV=1	PREDICTED: guanylate-binding protein 4-like isoform X5 [Gallus gallus]
Chicken_newGene_1346	--	--	Cellular Component: extracellular region (GO:0005576);; Biological Process: cellular process (GO:0009987);;	--	Cleavage and polyadenylation specificity factor subunit 6 GN=cpsf6 OS=Xenopus laevis (African clawed frog) PE=2 SV=1	PREDICTED: uncharacterized protein LOC419602 [Gallus gallus]
Chicken_newGene_3731	--	--	Biological Process: heart looping (GO:0001947);; Molecular Function: binding (GO:0005488);; Cellular Component: nucleus (GO:0005634);; Cellular Component: cytoplasm (GO:0005737);; Biological Process: DNA metabolic process (GO:0006259);; Biological Process: positive regulation of gene expression (GO:0010628);; Molecular Function: oxidoreductase activity (GO:0016491);; Molecular Function: hydrolase…	K10771|2e-39|gga:100431102|APEX1	DNA-(apurinic or apyrimidinic site) lyase OS=Danio rerio (Zebrafish) PE=1 SV=1	DNA-(apurinic or apyrimidinic site) lyase [Gallus gallus]
Chicken_newGene_3785	[R]	General function prediction only	Molecular Function: binding (GO:0005488);;	K09228|1e-161|gga:417303|ZNF250, ZNF184, ZNF23, ZNF85	Oocyte zinc finger protein XlCOF7.1 (Fragment) OS=Xenopus laevis (African clawed frog) PE=2 SV=1	PREDICTED: LOW QUALITY PROTEIN: zinc finger protein 628 [Meleagris gallopavo]
Chicken_newGene_3382	--	--	Cellular Component: nucleus (GO:0005634);; Biological Process: regulation of transcription, DNA-templated (GO:0006355);;	--	--	PREDICTED: CCR4-NOT transcription complex subunit 3-like [Gallus gallus]
Chicken_newGene_3441	--	--	--	--	--	hypothetical protein N306_02087, partial [Opisthocomus hoazin]
Chicken_newGene_3607	[KL]	--	Molecular Function: nucleotide binding (GO:0000166);; Cellular Component: chromosome, centromeric region (GO:0000775);; Cellular Component: nucleus (GO:0005634);; Biological Process: double-strand break repair (GO:0006302);; Biological Process: chromatin remodeling (GO:0006338);; Biological Process: anatomical structure morphogenesis (GO:0009653);; Biological Process: gene expression (GO:0010467)…	K11647|3e-79|oaa:100092816|similar to SMARCA4	Chromodomain-helicase-DNA-binding protein 1 GN=CHD1 OS=Gallus gallus (Chicken) PE=1 SV=1	PREDICTED: transcription activator BRG1-like, partial [Chaetura pelagica]
Chicken_newGene_3319	--	--	Molecular Function: C-8 sterol isomerase activity (GO:0000247);; Cellular Component: endoplasmic reticulum (GO:0005783);; Cellular Component: integral component of membrane (GO:0016021);; Biological Process: sterol biosynthetic process (GO:0016126);; Biological Process: hemopoiesis (GO:0030097);; Molecular Function: cholestenol delta-isomerase activity (GO:0047750);;	K01824|2e-51|xtr:100216262|ebp, cdpx2, cho2, cpx, cpxd	--	PREDICTED: 3-beta-hydroxysteroid-Delta(8),Delta(7)-isomerase-like [Meleagris gallopavo]
Chicken_newGene_3507	--	--	Molecular Function: DNA binding (GO:0003677);; Cellular Component: nucleus (GO:0005634);; Cellular Component: chromosome (GO:0005694);;	--	Barrier-to-autointegration factor B GN=banf1-b OS=Xenopus laevis (African clawed frog) PE=3 SV=1	PREDICTED: barrier-to-autointegration factor, partial [Gallus gallus]
Chicken_newGene_969	--	--	--	--	--	Dysferlin, partial [Eurypyga helias]
Chicken_newGene_3375	--	--	Biological Process: in utero embryonic development (GO:0001701);; Molecular Function: protein binding (GO:0005515);; Cellular Component: extracellular region (GO:0005576);; Cellular Component: nucleus (GO:0005634);; Cellular Component: endoplasmic reticulum (GO:0005783);; Cellular Component: centrosome (GO:0005813);; Biological Process: regulation of transcription, DNA-templated (GO:0006355);; Bi…	--	Collagen alpha-2(I) chain (Precursor) GN=col1a2 OS=Oncorhynchus mykiss (Rainbow trout) PE=2 SV=2	PREDICTED: mucin-2-like, partial [Gallus gallus]
Chicken_newGene_1803	--	--	Cellular Component: cytosol (GO:0005829);;	--	B-cell linker protein GN=BLNK OS=Gallus gallus (Chicken) PE=1 SV=1	PREDICTED: cytokine-dependent hematopoietic cell linker-like [Gallus gallus]
Chicken_newGene_2477	--	--	--	--	--	PREDICTED: stromal interaction molecule 1-like [Gallus gallus]
Chicken_newGene_2390	--	--	Molecular Function: binding (GO:0005488);; Cellular Component: nucleus (GO:0005634);; Cellular Component: intracellular non-membrane-bounded organelle (GO:0043232);; Cellular Component: protein complex (GO:0043234);; Cellular Component: cytoplasmic part (GO:0044444);; Cellular Component: intracellular organelle part (GO:0044446);; Biological Process: single-organism transport (GO:0044765);; Biolo…	K13784|2e-60|tgu:100226963|hypothetical protein LOC100226963	Prothymosin alpha OS=Pelophylax esculentus (Edible frog) PE=2 SV=1	PREDICTED: prothymosin alpha [Meleagris gallopavo]
Chicken_newGene_2655	--	--	--	--	--	PREDICTED: envelope glycoprotein gp95-like [Gallus gallus]
Chicken_newGene_100	--	--	--	--	--	PREDICTED: serine-rich and transmembrane domain-containing protein 1 [Taeniopygia guttata]
Chicken_newGene_693	--	--	--	--	--	PREDICTED: uncharacterized protein LOC416500 isoform X3 [Gallus gallus]
Chicken_newGene_2318	--	--	--	--	--	hypothetical protein N335_12931, partial [Phaethon lepturus]
Chicken_newGene_1361	--	--	--	--	--	PREDICTED: uncharacterized protein LOC769739 [Gallus gallus]
Chicken_newGene_2922	[D]	Cell cycle control, cell division, chromosome partitioning	--	K13352|4e-48|cfa:475826|PEX11B	Skin secretory protein xP2 (Precursor) GN=p2 OS=Xenopus laevis (African clawed frog) PE=2 SV=2	PREDICTED: peroxisomal membrane protein 11B-like, partial [Mesitornis unicolor]
Chicken_newGene_3774	--	--	--	K05084|1e-134|gga:693245|ERBB3	Inverted formin-2 GN=inf2 OS=Xenopus laevis (African clawed frog) PE=2 SV=1	receptor tyrosine-protein kinase erbB-3 precursor [Gallus gallus]
Chicken_newGene_3525	--	--	--	--	--	PREDICTED: kininogen-1a, partial [Merops nubicus]
Chicken_newGene_1591	[R]	General function prediction only	Biological Process: cytokinesis (GO:0000910);; Molecular Function: protein binding (GO:0005515);; Molecular Function: GTP binding (GO:0005525);; Cellular Component: intracellular (GO:0005622);; Biological Process: phosphate-containing compound metabolic process (GO:0006796);; Biological Process: organelle organization (GO:0006996);; Biological Process: small GTPase mediated signal transduction (G…	K07856|2e-43|xtr:407883|rhob, MGC69411, arh6, arhb, rhoh6, xrhob	Rho-related GTP-binding protein RhoC (Precursor) GN=RHOC OS=Gallus gallus (Chicken) PE=1 SV=1	PREDICTED: ras-like GTP-binding protein RHO [Aptenodytes forsteri]
Chicken_newGene_3279	[Z]	Cytoskeleton	Biological Process: meiotic spindle organization (GO:0000212);; Biological Process: cytokinesis (GO:0000910);; Biological Process: angiogenesis (GO:0001525);; Biological Process: in utero embryonic development (GO:0001701);; Cellular Component: stress fiber (GO:0001725);; Cellular Component: ruffle (GO:0001726);; Biological Process: establishment of T cell polarity (GO:0001768);; Cellular Compone…	K10352|1e-112|aml:100469933|myosin-7-like	Myosin heavy chain, skeletal muscle, adult OS=Gallus gallus (Chicken) PE=1 SV=4	PREDICTED: myosin-7-like, partial [Gallus gallus]
Chicken_newGene_2211	--	--	Molecular Function: methyltransferase activity (GO:0008168);; Biological Process: methylation (GO:0032259);;	--	--	PREDICTED: NADH dehydrogenase [ubiquinone] 1 alpha subcomplex assembly factor 5-like [Gallus gallus]
Chicken_newGene_74	--	--	Molecular Function: NAD+ ADP-ribosyltransferase activity (GO:0003950);;	--	--	PREDICTED: poly [ADP-ribose] polymerase 12-like isoform X4 [Gallus gallus]
Chicken_newGene_6	--	--	--	--	--	Putative transmembrane protein LOC401397, partial [Chaetura pelagica]
Chicken_newGene_3728	--	--	--	--	--	PREDICTED: maestro heat-like repeat-containing protein family member 1, partial [Mesitornis unicolor]
Chicken_newGene_3584	--	--	Biological Process: multicellular organismal development (GO:0007275);; Biological Process: gene expression (GO:0010467);; Biological Process: RNA metabolic process (GO:0016070);;	--	Putative nuclease HARBI1 GN=harbi1 OS=Xenopus laevis (African clawed frog) PE=2 SV=1	PREDICTED: uncharacterized protein LOC101751955 [Gallus gallus]
Chicken_newGene_2835	--	--	Molecular Function: DNA binding (GO:0003677);; Cellular Component: nucleus (GO:0005634);; Biological Process: regulation of transcription, DNA-templated (GO:0006355);; Molecular Function: protein dimerization activity (GO:0046983);;	K09106|1e-30|mcc:719835|USF1	Upstream stimulatory factor 1 GN=usf1 OS=Xenopus borealis (Kenyan clawed frog) PE=2 SV=1	PREDICTED: upstream stimulatory factor 1 [Meleagris gallopavo]
Chicken_newGene_518	--	--	--	--	--	hypothetical protein Anapl_00375, partial [Anas platyrhynchos]
Chicken_newGene_2300	[O]	Posttranslational modification, protein turnover, chaperones	--	K03676|5e-80|gga:424357|GLRX2	Glutaredoxin-1 GN=GLRX OS=Gallus gallus (Chicken) PE=3 SV=1	PREDICTED: glutaredoxin-2, mitochondrial isoform X4 [Gallus gallus]
Chicken_newGene_1496	--	--	Biological Process: cellular process (GO:0009987);;	K10429|2e-38|oaa:100082030|hypothetical protein LOC100082030	Collagen alpha-1(IX) chain (Precursor) GN=COL9A1 OS=Gallus gallus (Chicken) PE=1 SV=4	PREDICTED: microtubule-associated protein 1S-like [Gallus gallus]
Chicken_newGene_2773	--	--	--	--	Bromodomain-containing protein 4B GN=brd4-b OS=Xenopus laevis (African clawed frog) PE=2 SV=1	hypothetical protein N334_09017, partial [Pelecanus crispus]
Chicken_newGene_3782	--	--	Biological Process: cation transport (GO:0006812);; Molecular Function: channel activity (GO:0015267);; Cellular Component: pore complex (GO:0046930);; Biological Process: pore complex assembly (GO:0046931);; Biological Process: hemolysis in other organism involved in symbiotic interaction (GO:0052331);;	--	--	PREDICTED: uncharacterized protein LOC769729 isoformX2 [Gallus gallus]
Chicken_newGene_688	[R]	General function prediction only	--	--	--	hypothetical protein AS28_00488, partial [Pygoscelis adeliae]
Chicken_newGene_3599	--	--	Molecular Function: GTPase activator activity (GO:0005096);; Cellular Component: cytoplasm (GO:0005737);; Cellular Component: plasma membrane (GO:0005886);; Biological Process: signal transduction (GO:0007165);; Molecular Function: phosphatidylinositol binding (GO:0035091);; Biological Process: positive regulation of GTPase activity (GO:0043547);;	--	Rho GTPase-activating protein 32 GN=arhgap32 OS=Xenopus laevis (African clawed frog) PE=2 SV=1	PREDICTED: rho GTPase-activating protein 30-like [Meleagris gallopavo]
Chicken_newGene_1423	[L]	Replication, recombination and repair	Molecular Function: rRNA (adenine-N6,N6-)-dimethyltransferase activity (GO:0000179);; Molecular Function: nucleic acid binding (GO:0003676);; Molecular Function: nuclease activity (GO:0004518);; Molecular Function: exonuclease activity (GO:0004527);; Cellular Component: nucleus (GO:0005634);;	--	RNA exonuclease 4 GN=rexo4 OS=Xenopus laevis (African clawed frog) PE=2 SV=2	PREDICTED: interferon-stimulated 20 kDa exonuclease-like 2 [Meleagris gallopavo]
Chicken_newGene_3824	--	--	Molecular Function: ion channel activity (GO:0005216);; Cellular Component: membrane part (GO:0044425);;	--	Cyclic nucleotide-gated channel rod photoreceptor subunit alpha OS=Gallus gallus (Chicken) PE=2 SV=1	hypothetical protein N322_11631, partial [Cariama cristata]
Chicken_newGene_1395	--	--	--	K08759|1e-11|ssc:406187|APOC3	--	apolipoprotein C-III precursor [Gallus gallus]
Chicken_newGene_2885	--	--	--	--	--	PREDICTED: probable ATP-dependent RNA helicase DHX34-like [Gallus gallus]
Chicken_newGene_585	--	--	--	--	--	hypothetical protein N312_04089, partial [Balearica regulorum gibbericeps]
Chicken_newGene_3006	[O]	Posttranslational modification, protein turnover, chaperones	Biological Process: placenta development (GO:0001890);; Molecular Function: ATP binding (GO:0005524);; Cellular Component: extracellular region (GO:0005576);; Cellular Component: mitochondrion (GO:0005739);; Cellular Component: cytosol (GO:0005829);; Biological Process: protein folding (GO:0006457);; Biological Process: response to stress (GO:0006950);; Cellular Component: COP9 signalosome (GO:00…	K04079|9e-83|cfa:480438|similar to heat shock protein 1, alpha	Heat shock protein HSP 90-alpha GN=HSP90AA1 OS=Gallus gallus (Chicken) PE=3 SV=3	PREDICTED: heat shock protein HSP 90-alpha, partial [Cariama cristata]
Chicken_newGene_962	--	--	--	--	--	unknown [Gallus gallus]
Chicken_newGene_3647	--	--	Cellular Component: nucleus (GO:0005634);; Biological Process: cell cycle (GO:0007049);; Biological Process: cellular process (GO:0009987);; Biological Process: macromolecule metabolic process (GO:0043170);; Biological Process: regulation of biological process (GO:0050789);;	--	Transforming growth factor beta regulator 1 GN=tbrg1 OS=Xenopus tropicalis (Western clawed frog) PE=2 SV=1	PREDICTED: transforming growth factor beta regulator 1, partial [Caprimulgus carolinensis]
Chicken_newGene_3341	--	--	--	--	Major prion protein homolog (Precursor) GN=PRNP OS=Gallus gallus (Chicken) PE=1 SV=2	PREDICTED: coiled-coil domain-containing protein 9 [Nipponia nippon]
Chicken_newGene_636	[L]	Replication, recombination and repair	Biological Process: microtubule cytoskeleton organization (GO:0000226);; Biological Process: mitotic cell cycle (GO:0000278);; Molecular Function: protein binding (GO:0005515);; Cellular Component: nuclear envelope (GO:0005635);; Biological Process: intracellular protein transport (GO:0006886);; Biological Process: anatomical structure morphogenesis (GO:0009653);; Biological Process: tissue devel…	K06267|0.0|gga:416163|HMMR	Myosin-3 GN=MYH3 OS=Gallus gallus (Chicken) PE=2 SV=3	PREDICTED: hyaluronan mediated motility receptor isoform X3 [Gallus gallus]
Chicken_newGene_642	--	--	Molecular Function: nucleotide binding (GO:0000166);; Molecular Function: nucleic acid binding (GO:0003676);; Cellular Component: ribonucleoprotein complex (GO:0030529);;	K13044|3e-25|gga:396268|HNRNPAB, HNRPAB	--	heterogeneous nuclear ribonucleoprotein A/B [Gallus gallus]
Chicken_newGene_2799	--	--	--	--	--	hypothetical protein N300_10447, partial [Calypte anna]
Chicken_newGene_2625	--	--	--	--	Collagen alpha-1(III) chain (Precursor; Fragments) GN=COL3A1 OS=Gallus gallus (Chicken) PE=2 SV=2	--
Chicken_newGene_2009	--	--	--	--	--	PREDICTED: translation initiation factor IF-2-like [Gallus gallus]
Chicken_newGene_3712	--	--	Cellular Component: mitochondrion (GO:0005739);; Cellular Component: Golgi apparatus (GO:0005794);; Cellular Component: trans-Golgi network (GO:0005802);; Cellular Component: cytosol (GO:0005829);; Cellular Component: plasma membrane (GO:0005886);; Biological Process: cell proliferation (GO:0008283);; Biological Process: regulation of mitochondrion organization (GO:0010821);; Cellular Component: …	--	--	PREDICTED: Golgi phosphoprotein 3-like [Gallus gallus]
Chicken_newGene_3031	--	--	Molecular Function: ryanodine-sensitive calcium-release channel activity (GO:0005219);; Molecular Function: calcium ion binding (GO:0005509);; Biological Process: cellular calcium ion homeostasis (GO:0006874);; Cellular Component: integral component of membrane (GO:0016021);; Biological Process: calcium ion transmembrane transport (GO:0070588);;	--	--	PREDICTED: ryanodine receptor 1-like isoform X2 [Gallus gallus]
Chicken_newGene_3280	--	--	Molecular Function: nucleotide binding (GO:0000166);; Biological Process: adaptive immune response (GO:0002250);; Biological Process: myeloid cell activation involved in immune response (GO:0002275);; Biological Process: positive regulation of leukocyte activation (GO:0002696);; Molecular Function: protein tyrosine kinase activity (GO:0004713);; Molecular Function: non-membrane spanning protein t…	K05084|1e-131|gga:693245|ERBB3	Melanoma receptor tyrosine-protein kinase (Precursor) GN=xmrk OS=Xiphophorus maculatus (Southern platyfish) PE=2 SV=2	receptor tyrosine-protein kinase erbB-3 precursor [Gallus gallus]
Chicken_newGene_98	--	--	--	--	Transposon TX1 uncharacterized 149 kDa protein OS=Xenopus laevis (African clawed frog) PE=3 SV=1	unknown [Gallus gallus]
Chicken_newGene_3839	--	--	Biological Process: multicellular organismal development (GO:0007275);; Cellular Component: cell part (GO:0044464);; Biological Process: single-organism cellular process (GO:0044763);; Biological Process: single-organism developmental process (GO:0044767);; Biological Process: anatomical structure development (GO:0048856);; Biological Process: regulation of cellular process (GO:0050794);;	K07966|5e-12|gga:396121|B4GALT1, CKI	Skin secretory protein xP2 (Precursor) GN=p2 OS=Xenopus laevis (African clawed frog) PE=2 SV=2	beta-1,4-galactosyltransferase 1 [Gallus gallus]
Chicken_newGene_3832	--	--	--	--	--	hypothetical protein N337_12771, partial [Phoenicopterus ruber ruber]
Chicken_newGene_3478	--	--	--	--	--	PREDICTED: envelope glycoprotein gp95-like, partial [Gallus gallus]
Chicken_newGene_593	--	--	Cellular Component: nucleus (GO:0005634);; Cellular Component: cytoplasm (GO:0005737);; Cellular Component: plasma membrane (GO:0005886);; Biological Process: cellular response to DNA damage stimulus (GO:0006974);; Biological Process: Ras protein signal transduction (GO:0007265);; Cellular Component: microtubule cytoskeleton (GO:0015630);; Biological Process: positive regulation of protein ubiqui…	K09850|1e-101|tgu:100225906|similar to Ras association domain family 1	--	PREDICTED: ras association domain-containing protein 1 [Gallus gallus]
Chicken_newGene_81	--	--	Cellular Component: nucleus (GO:0005634);;	--	--	PREDICTED: LOW QUALITY PROTEIN: CGG triplet repeat-binding protein 1 [Gallus gallus]
Chicken_newGene_2506	[R]	General function prediction only	Molecular Function: nucleic acid binding (GO:0003676);; Cellular Component: intracellular (GO:0005622);;	K09228|7e-66|gga:769049|ZNF777	Gastrula zinc finger protein XlCGF52.1 (Fragment) OS=Xenopus laevis (African clawed frog) PE=3 SV=1	PREDICTED: zinc finger protein 84-like, partial [Gallus gallus]
Chicken_newGene_3386	--	--	--	--	Inverted formin-2 GN=inf2 OS=Xenopus laevis (African clawed frog) PE=2 SV=1	PREDICTED: uncharacterized protein LOC101750167 isoform X1 [Gallus gallus]
Chicken_newGene_596	--	--	--	--	Collagen alpha-1(I) chain (Precursor) GN=COL1A1 OS=Cynops pyrrhogaster (Japanese common newt) PE=2 SV=1	PREDICTED: uncharacterized protein LOC101751202 [Gallus gallus]
Chicken_newGene_1011	--	--	--	K00417|1e-68|gga:420236|UQCRB	--	PREDICTED: cytochrome b-c1 complex subunit 7-like isoformX2 [Gallus gallus]
Chicken_newGene_3117	--	--	Molecular Function: DNA binding (GO:0003677);; Molecular Function: helicase activity (GO:0004386);; Molecular Function: ATP binding (GO:0005524);; Biological Process: regulation of transcription, DNA-templated (GO:0006355);; Biological Process: anatomical structure morphogenesis (GO:0009653);; Biological Process: Wnt signaling pathway (GO:0016055);; Biological Process: chromatin modification (GO:…	K04494|1e-53|rno:65027|Chd8	Chromodomain-helicase-DNA-binding protein 8 GN=chd8 OS=Xenopus tropicalis (Western clawed frog) PE=2 SV=2	PREDICTED: 36.4 kDa proline-rich protein-like, partial [Meleagris gallopavo]
Chicken_newGene_2534	--	--	Molecular Function: carbohydrate binding (GO:0030246);;	--	--	PREDICTED: NKG2-C type II integral membrane protein-like [Gallus gallus]
Chicken_newGene_1562	--	--	--	K06469|8e-14|mcc:697860|hypothetical LOC697860	--	CD24 molecule precursor [Gallus gallus]
Chicken_newGene_3815	--	--	--	--	--	hypothetical protein N337_12771, partial [Phoenicopterus ruber ruber]
Chicken_newGene_3331	[O]	Posttranslational modification, protein turnover, chaperones	Cellular Component: extracellular region (GO:0005576);; Biological Process: multicellular organismal development (GO:0007275);;	--	Collagen alpha-1(I) chain (Precursor) GN=COL1A1 OS=Cynops pyrrhogaster (Japanese common newt) PE=2 SV=1	PREDICTED: glioma tumor suppressor candidate region gene 1 protein-like, partial [Caprimulgus carolinensis]
Chicken_newGene_3269	--	--	--	--	--	PREDICTED: uncharacterized protein LOC425455 isoform X4 [Gallus gallus]
Chicken_newGene_3601	[A]	RNA processing and modification	Molecular Function: nucleic acid binding (GO:0003676);; Cellular Component: nucleus (GO:0005634);; Biological Process: mRNA polyadenylation (GO:0006378);; Biological Process: definitive hemopoiesis (GO:0060216);;	K14401|2e-57|xtr:100379854|cpsf1	--	PREDICTED: cleavage and polyadenylation specificity factor subunit 1, partial [Charadrius vociferus]
Chicken_newGene_41	--	--	--	--	--	DNA-dependent protein kinase catalytic subunit, partial [Gallus gallus]
Chicken_newGene_1993	--	--	--	--	--	PREDICTED: LOW QUALITY PROTEIN: immunoglobulin superfamily member 22 [Struthio camelus australis]
Chicken_newGene_87	--	--	--	--	--	hypothetical protein N300_00893, partial [Calypte anna]
Chicken_newGene_3379	--	--	--	--	--	PREDICTED: peripheral-type benzodiazepine receptor-associated protein 1 isoform X1 [Gallus gallus]
Chicken_newGene_3207	[R]	General function prediction only	Cellular Component: nucleus (GO:0005634);; Cellular Component: cytoplasm (GO:0005737);; Cellular Component: mitochondrion (GO:0005739);; Biological Process: regulation of transcription from RNA polymerase II promoter (GO:0006357);; Biological Process: transmembrane receptor protein serine/threonine kinase signaling pathway (GO:0007178);; Molecular Function: oxidoreductase activity, acting on NAD(…	K04405|6e-59|mdo:100010591|hypothetical protein LOC100010591	Evolutionarily conserved signaling intermediate in Toll pathway, mitochondrial (Precursor) GN=ecsit OS=Xenopus tropicalis (Western clawed frog) PE=2 SV=1	PREDICTED: evolutionarily conserved signaling intermediate in Toll pathway, mitochondrial-like [Gallus gallus]
Chicken_newGene_3752	--	--	Cellular Component: endoplasmic reticulum (GO:0005783);; Biological Process: determination of left/right symmetry (GO:0007368);; Biological Process: midbrain-hindbrain boundary development (GO:0030917);; Biological Process: regulation of fibroblast growth factor receptor signaling pathway (GO:0040036);; Biological Process: Kupffer's vesicle development (GO:0070121);;	--	Protein canopy homolog 1 (Precursor) GN=cnpy1 OS=Xenopus laevis (African clawed frog) PE=2 SV=1	PREDICTED: protein canopy homolog 2 [Gallus gallus]
Chicken_newGene_972	--	--	Cellular Component: integral component of membrane (GO:0016021);;	--	XK-related protein 6 OS=Tetraodon nigroviridis (Spotted green pufferfish) PE=2 SV=1	PREDICTED: LOW QUALITY PROTEIN: XK-related protein 4 [Gallus gallus]
Chicken_newGene_1809	--	--	--	--	--	PREDICTED: uncharacterized protein LOC771657 isoform X1 [Gallus gallus]
Chicken_newGene_3775	--	--	Cellular Component: cytoplasm (GO:0005737);; Cellular Component: synaptic vesicle (GO:0008021);; Biological Process: neurological system process (GO:0050877);;	--	Bridging integrator 2 GN=BIN2 OS=Gallus gallus (Chicken) PE=2 SV=1	PREDICTED: bridging integrator 2-like [Gallus gallus]
Chicken_newGene_94	--	--	--	--	--	hypothetical protein Anapl_12537 [Anas platyrhynchos]
Chicken_newGene_3825	--	--	--	K05513|6e-18|mdo:100017094|similar to interacting protein 6	--	PREDICTED: C-C motif chemokine 28-like [Nestor notabilis]
Chicken_newGene_2757	--	--	--	--	--	hypothetical protein N339_11423, partial [Pterocles gutturalis]
Chicken_newGene_91	--	--	--	--	--	PREDICTED: uncharacterized protein LOC103815910 [Serinus canaria]
Chicken_newGene_3546	--	--	Molecular Function: protein binding (GO:0005515);; Cellular Component: extracellular region (GO:0005576);; Biological Process: gene expression (GO:0010467);; Biological Process: RNA metabolic process (GO:0016070);; Cellular Component: intracellular organelle (GO:0043229);;	--	Spectrin alpha chain, non-erythrocytic 1 GN=SPTAN1 OS=Gallus gallus (Chicken) PE=1 SV=3	PREDICTED: spectrin beta chain, non-erythrocytic 4-like, partial [Cariama cristata]
Chicken_newGene_3635	--	--	--	--	--	PREDICTED: SH3 domain-containing protein C23A1.17-like isoform X2 [Gallus gallus]
Chicken_newGene_3007	[L]	Replication, recombination and repair	--	--	--	PREDICTED: kaptin-like [Gallus gallus]
Chicken_newGene_2639	--	--	Molecular Function: binding (GO:0005488);; Cellular Component: cytoplasm (GO:0005737);; Biological Process: gene expression (GO:0010467);; Biological Process: RNA metabolic process (GO:0016070);; Cellular Component: intracellular membrane-bounded organelle (GO:0043231);; Biological Process: single-organism process (GO:0044699);;	--	Cleavage and polyadenylation specificity factor subunit 6 GN=CPSF6 OS=Gallus gallus (Chicken) PE=2 SV=1	PREDICTED: LOW QUALITY PROTEIN: formin-2-like, partial [Phaethon lepturus]
Chicken_newGene_2699	--	--	Cellular Component: membrane (GO:0016020);; Biological Process: single-organism cellular process (GO:0044763);; Biological Process: negative regulation of biological process (GO:0048519);; Biological Process: regulation of cellular process (GO:0050794);;	K06482|1e-124|gga:373946|ITGA3	Integrin alpha-6 light chain (Precursor) GN=ITGA6 OS=Gallus gallus (Chicken) PE=2 SV=1	Integrin alpha-3 precursor [Gallus gallus]
Chicken_newGene_1969	--	--	Molecular Function: DNA binding (GO:0003677);; Molecular Function: phospholipid binding (GO:0005543);; Cellular Component: nucleus (GO:0005634);; Cellular Component: cytoplasm (GO:0005737);; Cellular Component: plasma membrane (GO:0005886);; Cellular Component: lamellipodium (GO:0030027);;	--	Switch-associated protein 70 GN=SWAP70 OS=Gallus gallus (Chicken) PE=2 SV=1	PREDICTED: switch-associated protein 70, partial [Meleagris gallopavo]
Chicken_newGene_3573	--	--	--	--	--	PREDICTED: uncharacterized protein LOC101748933 [Gallus gallus]
Chicken_newGene_2574	[O]	Posttranslational modification, protein turnover, chaperones	--	K09507|1e-153|mmu:81489|Dnajb1, 0610007I11Rik, HSPF1, Hsp40	--	PREDICTED: dnaJ homolog subfamily B member 1-like, partial [Gallus gallus]
Chicken_newGene_2217	--	--	Molecular Function: actin binding (GO:0003779);; Molecular Function: phosphoprotein phosphatase activity (GO:0004721);; Cellular Component: cytoplasm (GO:0005737);; Cellular Component: cytoskeleton (GO:0005856);; Cellular Component: adherens junction (GO:0005912);; Cellular Component: cell surface (GO:0009986);; Biological Process: gene expression (GO:0010467);; Biological Process: RNA metabolic …	--	Tensin GN=TNS OS=Gallus gallus (Chicken) PE=1 SV=2	tensin, partial [Gallus gallus]
Chicken_newGene_3508	--	--	--	--	--	PREDICTED: nuclear calmodulin-binding protein [Gallus gallus]
Chicken_newGene_1504	--	--	--	--	Receptor expression-enhancing protein 6 OS=Danio rerio (Zebrafish) PE=2 SV=1	PREDICTED: receptor expression-enhancing protein 6 isoform X2 [Meleagris gallopavo]
Chicken_newGene_2901	[S]	Function unknown	Cellular Component: endosome (GO:0005768);; Cellular Component: caveola (GO:0005901);; Cellular Component: endocytic vesicle (GO:0030139);;	K07192|8e-52|cfa:474831|FLOT1	Flotillin-1 GN=flot1 OS=Carassius auratus (Goldfish) PE=1 SV=1	PREDICTED: uncharacterized protein LOC101811310, partial [Ficedula albicollis]
Chicken_newGene_3576	--	--	Molecular Function: phosphatidylinositol phospholipase C activity (GO:0004435);; Cellular Component: cytoplasm (GO:0005737);; Biological Process: regulation of translation (GO:0006417);; Biological Process: lipid metabolic process (GO:0006629);; Cellular Component: cell junction (GO:0030054);; Cellular Component: dendrite (GO:0030425);; Biological Process: intracellular signal transduction (GO:00…	--	Protein Smaug homolog 1 GN=samd4a OS=Xenopus tropicalis (Western clawed frog) PE=2 SV=1	PREDICTED: protein Smaug homolog 2-like, partial [Meleagris gallopavo]
Chicken_newGene_97	--	--	--	--	--	PREDICTED: envelope glycoprotein gp95-like [Gallus gallus]
Chicken_newGene_1980	--	--	--	--	--	hypothetical protein AS28_08362, partial [Pygoscelis adeliae]
Chicken_newGene_3076	[O]	Posttranslational modification, protein turnover, chaperones	Molecular Function: ATPase activator activity (GO:0001671);; Molecular Function: DNA binding (GO:0003677);; Cellular Component: nucleus (GO:0005634);; Cellular Component: endoplasmic reticulum lumen (GO:0005788);; Molecular Function: protein disulfide oxidoreductase activity (GO:0015035);; Cellular Component: integral component of membrane (GO:0016021);; Molecular Function: oxidoreductase activit…	K09507|3e-40|ssc:396741|DNAJB1, HSPF1	DnaJ homolog subfamily B member 6-A GN=dnajb6-a OS=Xenopus laevis (African clawed frog) PE=2 SV=1	PREDICTED: LOW QUALITY PROTEIN: dnaJ homolog subfamily B member 1 [Meleagris gallopavo]
Chicken_newGene_834	--	--	--	--	--	PREDICTED: UPF0574 protein C9orf169 [Gallus gallus]
Chicken_newGene_3062	--	--	--	--	--	PREDICTED: SRC kinase signaling inhibitor 1, partial [Eurypyga helias]
Chicken_newGene_3037	--	--	--	--	--	PREDICTED: pygopus homolog 2-like [Astyanax mexicanus]
Chicken_newGene_3733	--	--	Molecular Function: binding (GO:0005488);;	--	E3 ubiquitin-protein ligase RNF12-B GN=rnf12-b OS=Xenopus laevis (African clawed frog) PE=2 SV=1	PREDICTED: uncharacterized protein LOC101747690, partial [Gallus gallus]
Chicken_newGene_2728	[S]	Function unknown	Cellular Component: nucleus (GO:0005634);; Biological Process: RNA processing (GO:0006396);; Molecular Function: kinase activity (GO:0016301);; Biological Process: phosphorylation (GO:0016310);; Molecular Function: organic cyclic compound binding (GO:0097159);; Molecular Function: heterocyclic compound binding (GO:1901363);;	K08880|1e-61|gga:768671|hypothetical protein LOC768671	Cleavage and polyadenylation specificity factor subunit 6 GN=cpsf6 OS=Xenopus laevis (African clawed frog) PE=2 SV=1	PREDICTED: serine/threonine-protein kinase 19-like [Gallus gallus]
Chicken_newGene_1000	--	--	--	--	--	hypothetical protein N323_03669, partial [Cathartes aura]
Chicken_newGene_3638	--	--	--	--	--	PREDICTED: zonadhesin-like [Meleagris gallopavo]
Chicken_newGene_2911	--	--	--	--	--	PREDICTED: uncharacterized protein LOC101750636 [Gallus gallus]
Chicken_newGene_1584	--	--	--	--	--	PREDICTED: uncharacterized protein LOC104912013 [Meleagris gallopavo]
Chicken_newGene_2823	--	--	Cellular Component: heterochromatin (GO:0000792);; Biological Process: lens development in camera-type eye (GO:0002088);; Molecular Function: DNA binding (GO:0003677);; Cellular Component: cytoplasm (GO:0005737);; Biological Process: apoptotic process (GO:0006915);; Biological Process: nervous system development (GO:0007399);; Molecular Function: zinc ion binding (GO:0008270);; Biological Process…	K13196|3e-44|gga:374236|DPF2, REQ	Zinc finger protein ubi-d4 GN=REQ OS=Gallus gallus (Chicken) PE=2 SV=1	PREDICTED: zinc finger protein ubi-d4, partial [Gavia stellata]
Chicken_newGene_3605	--	--	Molecular Function: transmembrane receptor protein tyrosine kinase activity (GO:0004714);; Cellular Component: plasma membrane (GO:0005886);; Biological Process: protein phosphorylation (GO:0006468);; Biological Process: transmembrane receptor protein tyrosine kinase signaling pathway (GO:0007169);; Cellular Component: endomembrane system (GO:0012505);; Molecular Function: protein domain specific…	K05084|2e-77|gga:693245|ERBB3	Epidermal growth factor receptor (Precursor; Fragment) GN=EGFR OS=Gallus gallus (Chicken) PE=2 SV=1	receptor tyrosine-protein kinase erbB-3 precursor [Gallus gallus]
Chicken_newGene_3130	--	--	Molecular Function: binding (GO:0005488);; Cellular Component: nucleus (GO:0005634);; Biological Process: gene expression (GO:0010467);; Biological Process: RNA metabolic process (GO:0016070);;	--	DBIRD complex subunit ZNF326 GN=znf326 OS=Xenopus laevis (African clawed frog) PE=2 SV=1	PREDICTED: A-kinase anchor protein 8 [Egretta garzetta]
Chicken_newGene_3582	[IQR]	--	Cellular Component: membrane (GO:0016020);; Cellular Component: intracellular membrane-bounded organelle (GO:0043231);; Cellular Component: cytoplasmic part (GO:0044444);; Biological Process: single-organism metabolic process (GO:0044710);;	--	Dehydrogenase/reductase SDR family member 7C (Precursor) GN=dhrs7c OS=Xenopus tropicalis (Western clawed frog) PE=2 SV=1	PREDICTED: retinol dehydrogenase 8-like isoform X3 [Gallus gallus]
Chicken_newGene_2675	--	--	Cellular Component: intracellular part (GO:0044424);;	--	Cathepsin L1 light chain (Fragments) GN=CTSL OS=Gallus gallus (Chicken) PE=1 SV=1	PREDICTED: digestive cysteine proteinase 2-like, partial [Gallus gallus]
Chicken_newGene_105	--	--	Biological Process: single-organism process (GO:0044699);;	--	PERQ amino acid-rich with GYF domain-containing protein 2 GN=gigyf2 OS=Danio rerio (Zebrafish) PE=2 SV=1	PREDICTED: centrosomal protein KIAA1731 isoform X3 [Gallus gallus]
Chicken_newGene_2726	--	--	Molecular Function: catalytic activity (GO:0003824);; Cellular Component: proteinaceous extracellular matrix (GO:0005578);; Biological Process: translation (GO:0006412);; Biological Process: RNA metabolic process (GO:0016070);; Cellular Component: intracellular part (GO:0044424);; Biological Process: single-organism process (GO:0044699);; Molecular Function: organic cyclic compound binding (GO:00…	K01873|2e-30|aml:100475838|valyl-tRNA synthetase, mitochondrial-like	Valine--tRNA ligase GN=vars OS=Takifugu rubripes (Japanese pufferfish) PE=3 SV=1	PREDICTED: LOW QUALITY PROTEIN: valine--tRNA ligase, mitochondrial-like [Meleagris gallopavo]
Chicken_newGene_3548	[L]	Replication, recombination and repair	Molecular Function: nucleic acid binding (GO:0003676);; Molecular Function: RNA binding (GO:0003723);; Biological Process: mRNA processing (GO:0006397);; Molecular Function: nucleotidyltransferase activity (GO:0016779);; Cellular Component: nuclear lumen (GO:0031981);; Cellular Component: macromolecular complex (GO:0032991);; Cellular Component: nucleoplasm part (GO:0044451);;	--	Speckle targeted PIP5K1A-regulated poly(A) polymerase GN=tut1 OS=Danio rerio (Zebrafish) PE=2 SV=1	PREDICTED: speckle targeted PIP5K1A-regulated poly(A) polymerase, partial [Gallus gallus]
Chicken_newGene_1985	[K]	Transcription	--	--	Inositol 1,4,5-trisphosphate receptor-interacting protein (Precursor) GN=itprip OS=Takifugu rubripes (Japanese pufferfish) PE=3 SV=1	PREDICTED: inositol 1,4,5-trisphosphate receptor-interacting protein-like 1-like isoform X1 [Gallus gallus]
Chicken_newGene_2739	--	--	--	--	--	PREDICTED: telomerase protein component 1 [Anolis carolinensis]
Chicken_newGene_2553	[C]	Energy production and conversion	--	K03935|3e-61|xtr:394993|ndufs2, MGC76312	--	hypothetical protein Y956_03204, partial [Nipponia nippon]
Chicken_newGene_1001	--	--	--	--	--	hypothetical protein N335_13478, partial [Phaethon lepturus]
Chicken_newGene_2679	[R]	General function prediction only	Molecular Function: hydrolase activity (GO:0016787);;	--	--	PREDICTED: persulfide dioxygenase ETHE1, mitochondrial [Anolis carolinensis]
Chicken_newGene_3161	[L]	Replication, recombination and repair	Biological Process: nuclear-transcribed mRNA catabolic process, nonsense-mediated decay (GO:0000184);; Molecular Function: nucleic acid binding (GO:0003676);; Molecular Function: chromatin binding (GO:0003682);; Biological Process: meiosis (GO:0007126);; Biological Process: gamete generation (GO:0007276);; Biological Process: embryo development (GO:0009790);; Biological Process: regulation of gen…	--	ATP-dependent RNA helicase DHX29 GN=dhx29 OS=Xenopus laevis (African clawed frog) PE=2 SV=1	PREDICTED: probable ATP-dependent RNA helicase DHX34-like [Gallus gallus]
Chicken_newGene_1256	--	--	--	--	--	hypothetical protein N301_03814, partial [Charadrius vociferus]
Chicken_newGene_970	--	--	--	--	--	hypothetical protein N335_13478, partial [Phaethon lepturus]
Chicken_newGene_2727	[L]	Replication, recombination and repair	Biological Process: reproduction (GO:0000003);; Molecular Function: nucleic acid binding (GO:0003676);; Biological Process: gene expression (GO:0010467);; Molecular Function: hydrolase activity (GO:0016787);; Cellular Component: ribonucleoprotein complex (GO:0030529);; Cellular Component: intracellular organelle (GO:0043229);; Biological Process: primary metabolic process (GO:0044238);; Biologica…	--	Putative ATP-dependent RNA helicase DHX30 GN=DHX30 OS=Gallus gallus (Chicken) PE=2 SV=1	PREDICTED: probable ATP-dependent RNA helicase DHX34, partial [Charadrius vociferus]
Chicken_newGene_3791	--	--	Biological Process: reproduction (GO:0000003);; Cellular Component: ruffle (GO:0001726);; Molecular Function: glycoprotein binding (GO:0001948);; Biological Process: negative regulation of cell-matrix adhesion (GO:0001953);; Biological Process: morphogenesis of an epithelium (GO:0002009);; Biological Process: leukocyte activation involved in immune response (GO:0002366);; Biological Process: posi…	K04352|0.0|tgu:100226598|RAS p21 protein activator (GTPase activating protein) 1	Tyrosine-protein kinase SYK GN=SYK OS=Gallus gallus (Chicken) PE=1 SV=2	PREDICTED: ras GTPase-activating protein 1-like, partial [Gallus gallus]
Chicken_newGene_3124	[J]	Translation, ribosomal structure and biogenesis	--	--	--	PREDICTED: methyltransferase-like protein 17, mitochondrial-like [Gallus gallus]
Chicken_newGene_3131	--	--	Cellular Component: membrane (GO:0016020);;	K12388|2e-46|oaa:100073401|SORT1	Sortilin (Precursor) GN=sort1 OS=Danio rerio (Zebrafish) PE=2 SV=1	PREDICTED: sortilin-like, partial [Gallus gallus]
Chicken_newGene_2480	--	--	--	--	--	PREDICTED: E3 SUMO-protein ligase RanBP2-like [Gallus gallus]
Chicken_newGene_1012	--	--	--	--	--	hypothetical protein N329_00687, partial [Haliaeetus albicilla]
Chicken_newGene_2684	--	--	--	--	Leukocyte receptor cluster member 8 homolog GN=leng8 OS=Xenopus laevis (African clawed frog) PE=2 SV=1	PREDICTED: leukocyte receptor cluster member 8, partial [Tinamus guttatus]
Chicken_newGene_1816	--	--	--	--	Serine/arginine repetitive matrix protein 1 GN=SRRM1 OS=Gallus gallus (Chicken) PE=2 SV=1	PREDICTED: uncharacterized protein C4orf32 homolog [Zonotrichia albicollis]
Chicken_newGene_1976	[R]	General function prediction only	Molecular Function: nucleotide binding (GO:0000166);; Biological Process: mRNA splicing, via spliceosome (GO:0000398);; Molecular Function: nucleic acid binding (GO:0003676);; Cellular Component: nucleus (GO:0005634);; Biological Process: brain development (GO:0007420);; Biological Process: exocrine pancreas development (GO:0031017);; Biological Process: digestive tract morphogenesis (GO:0048546)…	K12893|9e-94|gga:423265|SRSF5A	Serine/arginine-rich splicing factor 2 GN=SRSF2 OS=Gallus gallus (Chicken) PE=2 SV=1	serine/arginine-rich splicing factor 5a [Gallus gallus]
Chicken_newGene_2598	--	--	--	--	Alpha-tectorin (Precursor) GN=TECTA OS=Gallus gallus (Chicken) PE=1 SV=1	PREDICTED: zonadhesin, partial [Haliaeetus leucocephalus]
Chicken_newGene_3372	--	--	--	--	--	Metabotropic glutamate receptor-like protein N [Columba livia]
Chicken_newGene_2779	--	--	--	--	--	PREDICTED: uncharacterized protein LOC100858508, partial [Gallus gallus]
Chicken_newGene_3438	--	--	--	--	--	PREDICTED: exocyst complex component SEC3-like [Gallus gallus]
Chicken_newGene_767	--	--	--	--	--	PREDICTED: uncharacterized protein KIAA1671 homolog isoform X2 [Meleagris gallopavo]
Chicken_newGene_449	--	--	--	--	--	PREDICTED: GPI mannosyltransferase 3 [Gallus gallus]
Chicken_newGene_3391	--	--	Molecular Function: GTPase activator activity (GO:0005096);; Cellular Component: cytoplasm (GO:0005737);; Cellular Component: plasma membrane (GO:0005886);; Biological Process: signal transduction (GO:0007165);; Molecular Function: phosphatidylinositol binding (GO:0035091);; Biological Process: positive regulation of GTPase activity (GO:0043547);;	--	Rho GTPase-activating protein 32 GN=arhgap32 OS=Xenopus laevis (African clawed frog) PE=2 SV=1	PREDICTED: rho GTPase-activating protein 30-like [Meleagris gallopavo]
Chicken_newGene_1318	--	--	Molecular Function: protein kinase inhibitor activity (GO:0004860);; Cellular Component: nucleus (GO:0005634);; Cellular Component: cytosol (GO:0005829);; Biological Process: negative regulation of protein kinase activity (GO:0006469);; Molecular Function: kinase activity (GO:0016301);; Biological Process: phosphorylation (GO:0016310);;	--	Calcium/calmodulin-dependent protein kinase II inhibitor 2 GN=camk2n2 OS=Xenopus tropicalis (Western clawed frog) PE=3 SV=1	PREDICTED: calcium/calmodulin-dependent protein kinase II inhibitor 1, partial [Gallus gallus]
Chicken_newGene_3	[J]	Translation, ribosomal structure and biogenesis	Biological Process: positive regulation of receptor internalization (GO:0002092);; Molecular Function: signal transducer activity (GO:0004871);; Molecular Function: binding (GO:0005488);; Cellular Component: nucleus (GO:0005634);; Cellular Component: cytoplasm (GO:0005737);; Cellular Component: plasma membrane (GO:0005886);; Cellular Component: tight junction (GO:0005923);; Molecular Function: ph…	--	Membrane-associated guanylate kinase, WW and PDZ domain-containing protein 3 GN=magi3 OS=Xenopus tropicalis (Western clawed frog) PE=2 SV=1	PREDICTED: membrane-associated guanylate kinase, WW and PDZ domain-containing protein 2-like, partial [Leptosomus discolor]
Chicken_newGene_2401	[V]	Defense mechanisms	Cellular Component: mitochondrion (GO:0005739);; Molecular Function: inorganic anion transmembrane transporter activity (GO:0015103);; Cellular Component: membrane (GO:0016020);; Molecular Function: nucleoside-triphosphatase activity (GO:0017111);; Cellular Component: cell part (GO:0044464);; Biological Process: single-organism cellular process (GO:0044763);; Biological Process: single-organism t…	K05668|0.0|gga:424947|ABCC5	Multidrug resistance-associated protein 1 GN=ABCC1 OS=Gallus gallus (Chicken) PE=2 SV=1	PREDICTED: multidrug resistance-associated protein 5 isoform X2 [Meleagris gallopavo]
Chicken_newGene_1427	--	--	--	--	--	PREDICTED: uncharacterized protein LOC104684637 [Corvus cornix cornix]
Chicken_newGene_3771	--	--	Molecular Function: nucleic acid binding (GO:0003676);; Biological Process: RNA processing (GO:0006396);; Biological Process: transport (GO:0006810);; Biological Process: multicellular organismal development (GO:0007275);; Biological Process: cellular component biogenesis (GO:0044085);; Cellular Component: nucleoplasm part (GO:0044451);; Biological Process: single-organism developmental process (…	--	Zinc finger homeobox protein 4 GN=ZFHX4 OS=Gallus gallus (Chicken) PE=2 SV=2	PREDICTED: uncharacterized protein LOC100858934 [Gallus gallus]
Chicken_newGene_2927	--	--	Biological Process: eye photoreceptor cell differentiation (GO:0001754);; Cellular Component: microtubule organizing center (GO:0005815);; Cellular Component: microtubule associated complex (GO:0005875);; Biological Process: glial cell differentiation (GO:0010001);; Biological Process: P granule organization (GO:0030719);; Cellular Component: vesicle (GO:0031982);; Biological Process: establishme…	K10424|7e-27|gga:395587|DCTN2, P50	Dynactin subunit 2 GN=DCTN2 OS=Gallus gallus (Chicken) PE=2 SV=1	PREDICTED: dynactin subunit 2, partial [Balearica regulorum gibbericeps]
Chicken_newGene_453	--	--	Molecular Function: structural molecule activity (GO:0005198);; Cellular Component: plasma membrane (GO:0005886);; Biological Process: regulation of signal transduction (GO:0009966);; Cellular Component: intracellular part (GO:0044424);;	--	CDC42 small effector protein 2-C GN=cdc42se2-c OS=Xenopus laevis (African clawed frog) PE=3 SV=1	PREDICTED: CDC42 small effector protein 2-C-like [Gallus gallus]
Chicken_newGene_1430	--	--	Molecular Function: calmodulin binding (GO:0005516);; Cellular Component: cytoplasm (GO:0005737);; Cellular Component: plasma membrane (GO:0005886);; Biological Process: potassium ion transport (GO:0006813);; Cellular Component: integral component of membrane (GO:0016021);; Molecular Function: small conductance calcium-activated potassium channel activity (GO:0016286);;	K04944|1e-111|pon:100456184|small conductance calcium-activated potassium channel protein 3-like	--	PREDICTED: small conductance calcium-activated potassium channel protein 3-like, partial [Acanthisitta chloris]
Chicken_newGene_3723	--	--	--	--	--	PREDICTED: zinc finger protein 638 [Gallus gallus]
Chicken_newGene_3051	--	--	--	--	Serine/arginine repetitive matrix protein 1 GN=SRRM1 OS=Gallus gallus (Chicken) PE=2 SV=1	PREDICTED: germin-like protein subfamily 2 member 2-like [Gallus gallus]
Chicken_newGene_3209	--	--	Molecular Function: calmodulin binding (GO:0005516);; Cellular Component: cytoplasm (GO:0005737);; Cellular Component: plasma membrane (GO:0005886);; Biological Process: potassium ion transport (GO:0006813);; Cellular Component: integral component of membrane (GO:0016021);; Molecular Function: small conductance calcium-activated potassium channel activity (GO:0016286);;	--	--	PREDICTED: small conductance calcium-activated potassium channel protein 3 [Pygoscelis adeliae]
Chicken_newGene_2709	--	--	--	K12489|3e-24|mmu:216859|Acap1, Centb1, MGC25782, MGC47358	Arf-GAP with coiled-coil, ANK repeat and PH domain-containing protein 2 GN=ACAP2 OS=Gallus gallus (Chicken) PE=2 SV=1	PREDICTED: arf-GAP with coiled-coil, ANK repeat and PH domain-containing protein 1-like [Gallus gallus]
Chicken_newGene_1585	--	--	Molecular Function: calmodulin binding (GO:0005516);; Molecular Function: kinase activity (GO:0016301);; Biological Process: phosphorylation (GO:0016310);;	--	Myristoylated alanine-rich C-kinase substrate GN=MARCKS OS=Gallus gallus (Chicken) PE=1 SV=2	hypothetical protein N330_08980, partial [Leptosomus discolor]
Chicken_newGene_844	--	--	--	--	UPF0691 protein C9orf116 homolog GN=si:ch211-248e11.2 OS=Danio rerio (Zebrafish) PE=3 SV=1	PREDICTED: UPF0691 protein C9orf116 homolog, partial [Gallus gallus]
Chicken_newGene_2698	[C]	Energy production and conversion	Molecular Function: phosphoenolpyruvate carboxykinase (GTP) activity (GO:0004613);; Molecular Function: GTP binding (GO:0005525);; Cellular Component: mitochondrial matrix (GO:0005759);; Cellular Component: cytosol (GO:0005829);; Biological Process: gluconeogenesis (GO:0006094);; Biological Process: lipid metabolic process (GO:0006629);; Biological Process: cellular metabolic process (GO:0044237)…	K01596|1e-102|gga:396457|PCK2, PEPCK-M	Phosphoenolpyruvate carboxykinase [GTP], mitochondrial (Precursor) GN=PCK2 OS=Gallus gallus (Chicken) PE=1 SV=2	PREDICTED: phosphoenolpyruvate carboxykinase [GTP], mitochondrial-like [Gallus gallus]
Chicken_newGene_2977	--	--	--	--	Cleavage and polyadenylation specificity factor subunit 6 GN=CPSF6 OS=Gallus gallus (Chicken) PE=2 SV=1	PREDICTED: transmembrane protein 132A [Meleagris gallopavo]
Chicken_newGene_2642	--	--	--	--	Neuroguidin GN=ngdn OS=Danio rerio (Zebrafish) PE=2 SV=1	PREDICTED: uncharacterized protein LOC100857859 [Gallus gallus]
Chicken_newGene_3671	--	--	--	--	--	PREDICTED: leucine-rich repeat extensin-like protein 5-like isoform X4 [Gallus gallus]
Chicken_newGene_1267	--	--	--	--	--	PREDICTED: uncharacterized protein LOC419322 isoform X2 [Gallus gallus]
Chicken_newGene_2122	[Z]	Cytoskeleton	Biological Process: organelle organization (GO:0006996);; Biological Process: microtubule-based process (GO:0007017);; Cellular Component: intracellular non-membrane-bounded organelle (GO:0043232);;	--	Kinesin-like protein KIF18B GN=KIF18B OS=Gallus gallus (Chicken) PE=2 SV=1	PREDICTED: kinesin-like protein KIF20B isoform X2 [Meleagris gallopavo]
Chicken_newGene_980	[V]	Defense mechanisms	Molecular Function: ATP binding (GO:0005524);; Cellular Component: mitochondrial inner membrane (GO:0005743);; Biological Process: ATP catabolic process (GO:0006200);; Cellular Component: integral component of membrane (GO:0016021);; Molecular Function: ATPase activity, coupled to transmembrane movement of substances (GO:0042626);; Biological Process: transmembrane transport (GO:0055085);;	K05655|3e-94|dre:548340|abcb8, zgc:113037	ATP-binding cassette sub-family B member 8, mitochondrial (Precursor) GN=abcb8 OS=Danio rerio (Zebrafish) PE=2 SV=1	PREDICTED: ATP-binding cassette sub-family B member 8, mitochondrial, partial [Gallus gallus]
Chicken_newGene_993	[CHR]	--	--	--	--	PREDICTED: glyoxylate reductase-like isoform X3 [Gallus gallus]
Chicken_newGene_2618	--	--	--	--	Inner ear-specific collagen (Precursor) OS=Lepomis macrochirus (Bluegill) PE=2 SV=1	PREDICTED: LOW QUALITY PROTEIN: macrophage receptor MARCO [Taeniopygia guttata]
Chicken_newGene_68	--	--	--	--	--	hypothetical protein Anapl_08001 [Anas platyrhynchos]
Chicken_newGene_2691	--	--	Molecular Function: DNA binding (GO:0003677);; Cellular Component: nucleus (GO:0005634);; Biological Process: regulation of transcription, DNA-templated (GO:0006355);; Molecular Function: protein dimerization activity (GO:0046983);;	K09106|3e-42|gga:425126|USF1	Upstream stimulatory factor 1 GN=usf1 OS=Xenopus borealis (Kenyan clawed frog) PE=2 SV=1	upstream stimulatory factor 1 [Gallus gallus]
Chicken_newGene_2978	[G]	Carbohydrate transport and metabolism	--	K00863|5e-60|gga:426629|DAK	--	PREDICTED: bifunctional ATP-dependent dihydroxyacetone kinase/FAD-AMP lyase (cyclizing) [Meleagris gallopavo]
Chicken_newGene_2652	[L]	Replication, recombination and repair	Molecular Function: DNA binding (GO:0003677);; Molecular Function: DNA-directed DNA polymerase activity (GO:0003887);; Cellular Component: nucleus (GO:0005634);; Biological Process: DNA replication (GO:0006260);;	--	--	DNA polymerase alpha subunit B, partial [Nestor notabilis]
Chicken_newGene_1790	--	--	--	--	--	PREDICTED: purine-rich element-binding protein gamma isoform X2 [Meleagris gallopavo]
Chicken_newGene_3133	--	--	Biological Process: single-organism cellular process (GO:0044763);;	K12389|8e-30|ecb:100064282|similar to CLN3	--	PREDICTED: battenin-like, partial [Gallus gallus]
Chicken_newGene_951	--	--	--	--	--	PREDICTED: histone acetyltransferase KAT2B isoform X2 [Gallus gallus]
Chicken_newGene_2389	--	--	--	--	Beta-1,3-glucuronyltransferase LARGE2 {ECO:0000305} OS=Danio rerio (Zebrafish) PE=2 SV=1	PREDICTED: xyloside xylosyltransferase 1 [Gallus gallus]
Chicken_newGene_1986	--	--	Molecular Function: transporter activity (GO:0005215);; Cellular Component: mitochondrial inner membrane (GO:0005743);; Biological Process: protein transport (GO:0015031);; Cellular Component: mitochondrial intermembrane space protein transporter complex (GO:0042719);; Molecular Function: protein homodimerization activity (GO:0042803);; Biological Process: protein import into mitochondrial inner …	--	Mitochondrial import inner membrane translocase subunit Tim9 GN=TIMM9 OS=Gallus gallus (Chicken) PE=3 SV=1	mitochondrial import inner membrane translocase subunit Tim9 [Gallus gallus]
Chicken_newGene_1002	[GOU]	--	Cellular Component: integral component of membrane (GO:0016021);;	--	Transmembrane protein 241 GN=tmem241 OS=Xenopus laevis (African clawed frog) PE=2 SV=1	PREDICTED: transmembrane protein 241 isoform X6 [Gallus gallus]
Chicken_newGene_1792	--	--	Molecular Function: DNA binding (GO:0003677);; Cellular Component: nucleus (GO:0005634);; Biological Process: regulation of transcription, DNA-templated (GO:0006355);; Biological Process: chromatin modification (GO:0016568);; Biological Process: modulation by virus of host morphology or physiology (GO:0019048);; Biological Process: regulation of cell cycle (GO:0051726);;	--	--	retinoblastoma tumor suppressor, partial [Gallus gallus]
Chicken_newGene_78	--	--	Biological Process: negative regulation of transcription from RNA polymerase II promoter (GO:0000122);; Molecular Function: RNA polymerase II core promoter proximal region sequence-specific DNA binding (GO:0000978);; Molecular Function: RNA polymerase II core promoter proximal region sequence-specific DNA binding transcription factor activity involved in negative regulation of transcription (GO:0…	K03730|5e-93|tgu:100227886|similar to Class B basic helix-loop-helix protein 3	Serine/arginine repetitive matrix protein 1 GN=SRRM1 OS=Gallus gallus (Chicken) PE=2 SV=1	PREDICTED: class E basic helix-loop-helix protein 41, partial [Gallus gallus]
Chicken_newGene_1434	--	--	--	--	--	PREDICTED: extracellular matrix protein 1 [Meleagris gallopavo]
Chicken_newGene_3088	--	--	Molecular Function: motor activity (GO:0003774);; Molecular Function: actin binding (GO:0003779);; Molecular Function: calmodulin binding (GO:0005516);; Molecular Function: ATP binding (GO:0005524);; Cellular Component: extracellular region (GO:0005576);; Biological Process: nucleobase-containing compound metabolic process (GO:0006139);; Biological Process: cytoskeleton organization (GO:0007010);…	--	Myosin-3 GN=MYH3 OS=Gallus gallus (Chicken) PE=2 SV=3	Myosin-7, partial [Cariama cristata]
Chicken_newGene_1450	--	--	--	--	Speckle-type POZ protein-like GN=spopl OS=Xenopus laevis (African clawed frog) PE=2 SV=1	PREDICTED: leucine-zipper-like transcriptional regulator 1 [Chlamydotis macqueenii]
Chicken_newGene_3732	[O]	Posttranslational modification, protein turnover, chaperones	--	K01409|4e-28|mdo:100022836|similar to putative sialoglycoprotease	Probable tRNA N6-adenosine threonylcarbamoyltransferase {ECO:0000255|HAMAP-Rule:MF_03180} OS=Xenopus laevis (African clawed frog) PE=2 SV=1	PREDICTED: probable tRNA threonylcarbamoyladenosine biosynthesis protein OSGEP [Pseudopodoces humilis]
Chicken_newGene_3652	--	--	Molecular Function: nucleic acid binding (GO:0003676);; Biological Process: RNA processing (GO:0006396);; Cellular Component: nuclear lumen (GO:0031981);; Cellular Component: macromolecular complex (GO:0032991);; Biological Process: ribosome biogenesis (GO:0042254);; Biological Process: single-organism developmental process (GO:0044767);; Biological Process: organ development (GO:0048513);;	--	Coiled-coil and C2 domain-containing protein 1B GN=cc2d1b OS=Xenopus laevis (African clawed frog) PE=2 SV=1	PREDICTED: coiled-coil and C2 domain-containing protein 1A-like isoform X3 [Gallus gallus]
Chicken_newGene_2945	--	--	Molecular Function: metal ion binding (GO:0046872);; Molecular Function: organic cyclic compound binding (GO:0097159);; Molecular Function: heterocyclic compound binding (GO:1901363);;	K13187|2e-60|tgu:100225495|similar to Mlark	RNA-binding protein 4.1 GN=rbm4.1 OS=Danio rerio (Zebrafish) PE=1 SV=1	PREDICTED: RNA-binding protein 4B-like [Gallus gallus]
Chicken_newGene_1571	--	--	Molecular Function: xanthine dehydrogenase activity (GO:0004854);; Molecular Function: xanthine oxidase activity (GO:0004855);; Molecular Function: iron ion binding (GO:0005506);; Cellular Component: peroxisome (GO:0005777);; Cellular Component: cytosol (GO:0005829);; Molecular Function: UDP-N-acetylmuramate dehydrogenase activity (GO:0008762);; Molecular Function: electron carrier activity (GO:0…	--	Xanthine oxidase GN=XDH OS=Gallus gallus (Chicken) PE=1 SV=1	PREDICTED: carbohydrate sulfotransferase 9-like [Gallus gallus]
Chicken_newGene_3460	--	--	Cellular Component: extracellular region (GO:0005576);; Biological Process: multicellular organismal development (GO:0007275);; Molecular Function: metallopeptidase activity (GO:0008237);; Cellular Component: extracellular matrix (GO:0031012);; Biological Process: single-organism cellular process (GO:0044763);; Molecular Function: metal ion binding (GO:0046872);; Biological Process: regulation of…	K07764|2e-83|pon:100461178|a disintegrin and metalloproteinase with thrombospondin motifs 4-like	Thrombospondin-2 (Precursor) GN=THBS2 OS=Gallus gallus (Chicken) PE=2 SV=1	PREDICTED: A disintegrin and metalloproteinase with thrombospondin motifs 4-like isoform X1 [Gallus gallus]
Chicken_newGene_2881	[Z]	Cytoskeleton	Molecular Function: microfilament motor activity (GO:0000146);; Biological Process: cell morphogenesis (GO:0000902);; Cellular Component: ruffle (GO:0001726);; Biological Process: system process (GO:0003008);; Molecular Function: actin binding (GO:0003779);; Molecular Function: calmodulin binding (GO:0005516);; Molecular Function: ATP binding (GO:0005524);; Cellular Component: actin filament (GO:…	--	Myosin-3 GN=MYH3 OS=Gallus gallus (Chicken) PE=2 SV=3	PREDICTED: myosin-7-like [Gallus gallus]
Chicken_newGene_3087	--	--	Cellular Component: nucleus (GO:0005634);; Biological Process: intracellular protein transport (GO:0006886);; Molecular Function: Ran GTPase binding (GO:0008536);;	--	--	PREDICTED: transportin-2 [Aptenodytes forsteri]
Chicken_newGene_1364	--	--	Molecular Function: RNA 7-methylguanosine cap binding (GO:0000340);; Cellular Component: cytoplasmic mRNA processing body (GO:0000932);; Molecular Function: RNA binding (GO:0003723);; Cellular Component: mRNA cap binding complex (GO:0005845);; Biological Process: mRNA catabolic process (GO:0006402);; Biological Process: gamete generation (GO:0007276);; Cellular Component: RISC complex (GO:0016442…	K11593|0.0|mdo:100031387|similar to KIAA1567 protein	Protein argonaute-4 {ECO:0000255|HAMAP-Rule:MF_03033} GN=ago4 OS=Xenopus laevis (African clawed frog) PE=2 SV=1	PREDICTED: protein argonaute-4 isoform X1 [Chrysemys picta bellii]
Chicken_newGene_3704	--	--	Biological Process: cell cycle checkpoint (GO:0000075);; Biological Process: DNA repair (GO:0006281);; Biological Process: response to ionizing radiation (GO:0010212);; Cellular Component: SOSS complex (GO:0070876);;	K13140|3e-69|mdo:100014872|INTS3	Integrator complex subunit 3 GN=ints3 OS=Danio rerio (Zebrafish) PE=2 SV=1	PREDICTED: integrator complex subunit 3, partial [Leptosomus discolor]
Chicken_newGene_1560	--	--	--	--	Costars family protein ABRACL OS=Coturnix coturnix (Common quail) PE=3 SV=2	PREDICTED: actin-binding Rho-activating protein-like [Gavia stellata]
Chicken_newGene_2872	--	--	Cellular Component: centriole (GO:0005814);;	--	Neuralized-like protein 4 GN=neurl4 OS=Xenopus tropicalis (Western clawed frog) PE=2 SV=1	PREDICTED: neuralized-like protein 4 [Tauraco erythrolophus]
Chicken_newGene_9	--	--	--	--	--	envelope polyprotein precursor [Gallus gallus]
Chicken_newGene_2948	--	--	Molecular Function: calcium ion binding (GO:0005509);; Molecular Function: protein binding (GO:0005515);; Cellular Component: coated pit (GO:0005905);; Biological Process: endocytosis (GO:0006897);; Biological Process: central nervous system development (GO:0007417);; Cellular Component: integral component of membrane (GO:0016021);;	K04550|1e-121|gga:396170|LRP1	Low-density lipoprotein receptor-related protein 1 (Precursor) GN=LRP1 OS=Gallus gallus (Chicken) PE=2 SV=1	PREDICTED: low-density lipoprotein receptor-related protein 1-like, partial [Balearica regulorum gibbericeps]
Chicken_newGene_2153	--	--	--	--	--	hypothetical protein AS28_13592, partial [Pygoscelis adeliae]
Chicken_newGene_3629	--	--	--	--	--	hypothetical protein A306_06757, partial [Columba livia]
Chicken_newGene_2723	[KLB]	--	Molecular Function: protein binding (GO:0005515);; Cellular Component: nucleus (GO:0005634);; Cellular Component: chromosome (GO:0005694);; Biological Process: DNA replication (GO:0006260);; Biological Process: DNA repair (GO:0006281);; Biological Process: regulation of transcription, DNA-templated (GO:0006355);;	--	FACT complex subunit SPT16 GN=supt16h OS=Xenopus laevis (African clawed frog) PE=1 SV=2	PREDICTED: FACT complex subunit SPT16-like, partial [Nestor notabilis]
Chicken_newGene_3306	[O]	Posttranslational modification, protein turnover, chaperones	Cellular Component: Golgi membrane (GO:0000139);; Molecular Function: ubiquitin-protein ligase activity (GO:0004842);; Biological Process: membrane fusion (GO:0006944);; Biological Process: Golgi organization (GO:0007030);; Molecular Function: Rab GTPase binding (GO:0017137);; Biological Process: cell differentiation (GO:0030154);; Biological Process: regulation of cell migration (GO:0030334);; B…	K10592|2e-83|mmu:59026|Huwe1, 5430439H10Rik, AU041296, Arf-bp1, C430014N20Rik, C80292, Gm1718, Ib772, LASU1, Mule, Ureb1	E3 ubiquitin-protein ligase HACE1 GN=HACE1 OS=Gallus gallus (Chicken) PE=2 SV=1	PREDICTED: E3 ubiquitin-protein ligase HUWE1-like [Columba livia]
Chicken_newGene_3461	--	--	Cellular Component: mitochondrion (GO:0005739);; Cellular Component: ribosome (GO:0005840);;	--	39S ribosomal protein L45, mitochondrial (Precursor) GN=mrpl45 OS=Xenopus laevis (African clawed frog) PE=2 SV=1	39S ribosomal protein L45, mitochondrial [Gallus gallus]
Chicken_newGene_1457	--	--	--	--	--	mitochondrial import receptor subunit TOM6 homolog [Gallus gallus]
Chicken_newGene_773	--	--	--	--	--	PREDICTED: dual specificity protein phosphatase 18 isoform X4 [Gallus gallus]
Chicken_newGene_3199	[T]	Signal transduction mechanisms	--	--	--	PREDICTED: serine/threonine-protein phosphatase 2B catalytic subunit gamma isoform-like isoform X2 [Gallus gallus]
Chicken_newGene_988	--	--	--	--	--	Dysferlin, partial [Eurypyga helias]
Chicken_newGene_2530	--	--	--	--	Collagen alpha-1(I) chain (Precursor) GN=COL1A1 OS=Cynops pyrrhogaster (Japanese common newt) PE=2 SV=1	PREDICTED: SEC14-like protein 2 [Meleagris gallopavo]
Chicken_newGene_3818	--	--	--	--	--	hypothetical protein N301_14929, partial [Charadrius vociferus]
Chicken_newGene_900	--	--	Biological Process: cellular process (GO:0009987);;	--	--	hypothetical protein Anapl_05439, partial [Anas platyrhynchos]
Chicken_newGene_2747	--	--	Biological Process: negative regulation of transcription from RNA polymerase II promoter (GO:0000122);; Biological Process: mesoderm formation (GO:0001707);; Molecular Function: transcription corepressor activity (GO:0003714);; Molecular Function: protein binding (GO:0005515);; Cellular Component: transcriptional repressor complex (GO:0017053);; Biological Process: myeloid cell differentiation (G…	--	Protein groucho-1 (Fragment) GN=gro1 OS=Danio rerio (Zebrafish) PE=1 SV=1	PREDICTED: transducin-like enhancer protein 2 isoform X2 [Ficedula albicollis]
Chicken_newGene_448	[J]	Translation, ribosomal structure and biogenesis	Molecular Function: structural constituent of ribosome (GO:0003735);; Cellular Component: ribosome (GO:0005840);; Biological Process: translation (GO:0006412);; Molecular Function: metal ion binding (GO:0046872);;	K02978|3e-58|gga:415372|RPS27L	40S ribosomal protein S27 GN=rps27 OS=Xenopus laevis (African clawed frog) PE=3 SV=2	PREDICTED: 40S ribosomal protein S27-like [Charadrius vociferus]
Chicken_newGene_1805	--	--	--	--	--	PREDICTED: uncharacterized protein LOC770881 isoform X1 [Gallus gallus]
Chicken_newGene_3103	--	--	Biological Process: skeletal system development (GO:0001501);; Molecular Function: extracellular matrix structural constituent (GO:0005201);; Cellular Component: fibrillar collagen (GO:0005583);; Biological Process: bone mineralization (GO:0030282);; Molecular Function: metal ion binding (GO:0046872);; Biological Process: notochord morphogenesis (GO:0048570);;	K06236|8e-81|ptr:455117|COL1A1	Collagen alpha-1(I) chain (Precursor) GN=COL1A1 OS=Gallus gallus (Chicken) PE=1 SV=3	PREDICTED: collagen alpha-1(I) chain-like, partial [Merops nubicus]
Chicken_newGene_3535	--	--	Biological Process: eye photoreceptor cell differentiation (GO:0001754);; Molecular Function: motor activity (GO:0003774);; Cellular Component: cytoplasm (GO:0005737);; Cellular Component: centrosome (GO:0005813);; Cellular Component: dynactin complex (GO:0005869);; Cellular Component: microtubule (GO:0005874);; Biological Process: microtubule-based process (GO:0007017);; Biological Process: glia…	K10424|2e-20|gga:395587|DCTN2, P50	Dynactin subunit 2 GN=DCTN2 OS=Gallus gallus (Chicken) PE=2 SV=1	PREDICTED: LOW QUALITY PROTEIN: dynactin subunit 2, partial [Mesitornis unicolor]
Chicken_newGene_2603	[P]	Inorganic ion transport and metabolism	Biological Process: protein import into nucleus, translocation (GO:0000060);; Biological Process: negative regulation of cytokine production (GO:0001818);; Biological Process: T cell proliferation involved in immune response (GO:0002309);; Biological Process: T cell cytokine production (GO:0002369);; Biological Process: positive regulation of dendritic cell antigen processing and presentation (GO…	K12347|2e-32|gga:751817|SLC11A2, NRAMP2	Natural resistance-associated macrophage protein 1 GN=SLC11A1 OS=Gallus gallus (Chicken) PE=2 SV=1	PREDICTED: natural resistance-associated macrophage protein 2-like, partial [Caprimulgus carolinensis]
Chicken_newGene_3273	--	--	Cellular Component: plasma membrane (GO:0005886);; Cellular Component: integral component of plasma membrane (GO:0005887);; Cellular Component: cell-cell junction (GO:0005911);; Biological Process: cell communication (GO:0007154);; Biological Process: cell adhesion (GO:0007155);; Biological Process: homophilic cell adhesion (GO:0007156);; Biological Process: neuron cell-cell adhesion (GO:0007158)…	K06550|8e-72|gga:396059|neuron-glia cell adhesion molecule (Ng-CAM)	Neuronal-glial cell adhesion molecule (Precursor) OS=Gallus gallus (Chicken) PE=1 SV=2	neuron-glia cell adhesion molecule (Ng-CAM) [Gallus gallus]
Chicken_newGene_1350	--	--	Biological Process: negative regulation of immune system process (GO:0002683);; Biological Process: regulation of immune effector process (GO:0002697);; Molecular Function: nucleic acid binding (GO:0003676);; Biological Process: transcription, DNA-templated (GO:0006351);; Biological Process: transport (GO:0006810);; Biological Process: response to stress (GO:0006950);; Biological Process: cell cy…	--	Zinc finger and BTB domain-containing protein 8A.1-A GN=zbtb8a.1-a OS=Xenopus laevis (African clawed frog) PE=2 SV=1	PREDICTED: zinc finger and BTB domain-containing protein 8A isoform X2 [Gallus gallus]
Chicken_newGene_103	--	--	--	--	--	hypothetical protein Y956_11035, partial [Nipponia nippon]
Chicken_newGene_3185	--	--	Biological Process: fatty acid biosynthetic process (GO:0006633);; Molecular Function: hydrolase activity (GO:0016787);;	--	Fatty acyl-CoA hydrolase precursor, medium chain (Precursor) OS=Anas platyrhynchos (Domestic duck) PE=1 SV=1	PREDICTED: fatty acyl-CoA hydrolase precursor, medium chain-like [Meleagris gallopavo]
Chicken_newGene_2548	--	--	Biological Process: neural crest cell migration (GO:0001755);; Biological Process: neural tube closure (GO:0001843);; Molecular Function: actin binding (GO:0003779);; Cellular Component: nucleus (GO:0005634);; Cellular Component: cytoplasm (GO:0005737);; Cellular Component: cytosol (GO:0005829);; Biological Process: Rho protein signal transduction (GO:0007266);; Molecular Function: protein phosph…	--	Phosphatase and actin regulator 4 GN=PHACTR4 OS=Gallus gallus (Chicken) PE=3 SV=2	PREDICTED: phosphatase and actin regulator 4-like, partial [Leptosomus discolor]
Chicken_newGene_1264	--	--	Cellular Component: mitochondrial proton-transporting ATP synthase complex, catalytic core F(1) (GO:0000275);; Biological Process: ATP synthesis coupled proton transport (GO:0015986);; Molecular Function: proton-transporting ATP synthase activity, rotational mechanism (GO:0046933);; Molecular Function: proton-transporting ATPase activity, rotational mechanism (GO:0046961);;	K02135|2e-28|gga:768660|similar to H+ transporting F1 ATP synthase epsilon subunit	--	PREDICTED: ATP synthase subunit epsilon-like protein, mitochondrial-like isoform X1 [Gallus gallus]
Chicken_newGene_1476	--	--	Molecular Function: nucleic acid binding (GO:0003676);; Molecular Function: protein binding (GO:0005515);; Biological Process: regulation of transcription, DNA-templated (GO:0006355);; Biological Process: RNA processing (GO:0006396);; Biological Process: transport (GO:0006810);; Biological Process: mRNA metabolic process (GO:0016071);; Biological Process: cellular protein metabolic process (GO:00…	K14323|0.0|gga:426135|CASC3	Protein CASC3 GN=casc3 OS=Xenopus tropicalis (Western clawed frog) PE=2 SV=1	PREDICTED: protein CASC3 [Gallus gallus]
Chicken_newGene_1432	--	--	--	--	Receptor-type tyrosine-protein phosphatase gamma (Precursor) GN=PTPRG OS=Gallus gallus (Chicken) PE=2 SV=1	PREDICTED: pre-B-cell leukemia transcription factor-interacting protein 1 [Gallus gallus]
Chicken_newGene_2842	--	--	Molecular Function: protein binding (GO:0005515);; Cellular Component: cytoskeleton (GO:0005856);; Biological Process: cytoskeleton organization (GO:0007010);; Biological Process: multicellular organismal development (GO:0007275);; Biological Process: anatomical structure morphogenesis (GO:0009653);; Biological Process: gene expression (GO:0010467);; Biological Process: RNA metabolic process (GO:…	--	Skin secretory protein xP2 (Precursor) GN=p2 OS=Xenopus laevis (African clawed frog) PE=2 SV=2	PREDICTED: GRIP1-associated protein 1-like, partial [Gallus gallus]
Chicken_newGene_106	--	--	Molecular Function: binding (GO:0005488);; Biological Process: gene expression (GO:0010467);; Biological Process: RNA metabolic process (GO:0016070);; Cellular Component: intracellular part (GO:0044424);;	--	Skin secretory protein xP2 (Precursor) GN=p2 OS=Xenopus laevis (African clawed frog) PE=2 SV=2	PREDICTED: CREB/ATF bZIP transcription factor isoform X1 [Gallus gallus]
Chicken_newGene_59	--	--	--	K08091|0.0|gga:419027|GAB2	--	PREDICTED: GRB2-associated-binding protein 2 isoform X1 [Gallus gallus]
Chicken_newGene_985	--	--	--	--	--	hypothetical protein Anapl_07654 [Anas platyrhynchos]
Chicken_newGene_2775	--	--	Cellular Component: nucleus (GO:0005634);; Biological Process: regulation of transcription, DNA-templated (GO:0006355);; Molecular Function: transferase activity, transferring acyl groups other than amino-acyl groups (GO:0016747);;	K11304|1e-31|ssc:100511913|histone acetyltransferase KAT5-like	--	histone acetyltransferase MYST, partial [Gallus gallus]
Chicken_newGene_1317	--	--	Molecular Function: nucleotide binding (GO:0000166);; Biological Process: neural tube closure (GO:0001843);; Cellular Component: ciliary basal body (GO:0005932);; Biological Process: regulation of exocytosis (GO:0017157);; Biological Process: regulation of vesicle fusion (GO:0031338);; Biological Process: cellular protein localization (GO:0034613);; Biological Process: cilium assembly (GO:0042384…	--	REM2- and Rab-like small GTPase 1 GN=rsg1 OS=Danio rerio (Zebrafish) PE=2 SV=1	PREDICTED: REM2- and Rab-like small GTPase 1 [Meleagris gallopavo]
Chicken_newGene_1004	--	--	--	--	--	hypothetical protein AS28_01016, partial [Pygoscelis adeliae]
Chicken_newGene_1553	--	--	--	--	--	PREDICTED: histone-lysine N-methyltransferase SETMAR-like [Alligator sinensis]
Chicken_newGene_3574	--	--	Biological Process: formation of translation preinitiation complex (GO:0001731);; Molecular Function: translation initiation factor activity (GO:0003743);; Cellular Component: eukaryotic translation initiation factor 3 complex (GO:0005852);; Biological Process: regulation of translational initiation (GO:0006446);; Cellular Component: eukaryotic 43S preinitiation complex (GO:0016282);; Molecular F…	--	Eukaryotic translation initiation factor 3 subunit C {ECO:0000255|HAMAP-Rule:MF_03002} GN=eif3c OS=Xenopus tropicalis (Western clawed frog) PE=2 SV=1	PREDICTED: eukaryotic translation initiation factor 3 subunit C-like, partial [Opisthocomus hoazin]
Chicken_newGene_2925	--	--	Cellular Component: nucleus (GO:0005634);; Cellular Component: cytosol (GO:0005829);; Biological Process: regulation of transcription, DNA-templated (GO:0006355);; Biological Process: regulation of mitosis (GO:0007088);; Molecular Function: histone-arginine N-methyltransferase activity (GO:0008469);; Biological Process: mitotic DNA replication checkpoint (GO:0033314);; Biological Process: histone…	K02516|5e-27|rno:364382|Prmt5, Skb1	Protein arginine N-methyltransferase 5 GN=prmt5 OS=Xenopus laevis (African clawed frog) PE=1 SV=1	hypothetical protein RCJMB04_14b8 [Gallus gallus]
Chicken_newGene_2683	--	--	Biological Process: skeletal system development (GO:0001501);; Cellular Component: fibrillar collagen (GO:0005583);; Biological Process: tissue development (GO:0009888);; Biological Process: single-organism cellular process (GO:0044763);; Biological Process: embryonic organ morphogenesis (GO:0048562);;	--	Collagen alpha-1(I) chain {ECO:0000303|PubMed:19407199} (Fragments) OS=Brachylophosaurus canadensis (Campanian hadrosaur) PE=1 SV=1	PREDICTED: ubiquilin-2-like [Xenopus (Silurana) tropicalis]
Chicken_newGene_3417	--	--	Biological Process: cell cycle checkpoint (GO:0000075);; Biological Process: DNA repair (GO:0006281);; Biological Process: response to ionizing radiation (GO:0010212);; Cellular Component: SOSS complex (GO:0070876);;	K13140|4e-47|mdo:100014872|INTS3	Integrator complex subunit 3 GN=ints3 OS=Danio rerio (Zebrafish) PE=2 SV=1	PREDICTED: integrator complex subunit 3-like [Gallus gallus]
Chicken_newGene_1400	--	--	--	--	--	PREDICTED: uncharacterized protein C11orf52 homolog isoform X1 [Gallus gallus]
Chicken_newGene_1341	[Z]	Cytoskeleton	Cellular Component: stress fiber (GO:0001725);; Molecular Function: ATP binding (GO:0005524);; Cellular Component: cytoplasm (GO:0005737);; Cellular Component: cytoskeleton (GO:0005856);; Cellular Component: striated muscle thin filament (GO:0005865);; Biological Process: apoptotic process (GO:0006915);; Molecular Function: ATPase activity (GO:0016887);; Molecular Function: myosin binding (GO:001…	K12315|0.0|gga:396084|ACTG2, GAMMA-ACTIN	Actin, gamma-enteric smooth muscle (Precursor) GN=ACTG2 OS=Gallus gallus (Chicken) PE=1 SV=1	PREDICTED: actin, gamma-enteric smooth muscle [Columba livia]
Chicken_newGene_3445	--	--	--	--	--	PREDICTED: uncharacterized protein LOC101751133, partial [Gallus gallus]
Chicken_newGene_2846	--	--	--	--	--	PREDICTED: GRIP1-associated protein 1 isoform X2 [Anolis carolinensis]
Chicken_newGene_1397	--	--	Biological Process: gene expression (GO:0010467);; Biological Process: RNA metabolic process (GO:0016070);;	--	WW domain-binding protein 11 GN=wbp11 OS=Danio rerio (Zebrafish) PE=1 SV=1	PREDICTED: cAMP-dependent protein kinase type II-beta regulatory subunit isoform X1 [Gallus gallus]
Chicken_newGene_3561	--	--	Molecular Function: nucleotide binding (GO:0000166);; Molecular Function: RNA binding (GO:0003723);; Cellular Component: nucleus (GO:0005634);; Cellular Component: ribonucleoprotein complex (GO:0030529);;	K12741|1e-27|gga:424136|HNRPA3	Heterogeneous nuclear ribonucleoprotein A2 homolog 1 OS=Xenopus laevis (African clawed frog) PE=2 SV=1	hypothetical protein RCJMB04_6o1 [Gallus gallus]
Chicken_newGene_2610	[R]	General function prediction only	Cellular Component: nucleus (GO:0005634);; Biological Process: cellular component organization (GO:0016043);; Biological Process: primary metabolic process (GO:0044238);; Biological Process: cellular macromolecule metabolic process (GO:0044260);; Biological Process: single-organism cellular process (GO:0044763);; Biological Process: single-organism developmental process (GO:0044767);; Biological …	K14538|4e-33|dre:442932|gnl3l, MGC110536, SI:zK13A21.8, flj10613, flj10613l, si:dkey-13a21.8, zgc:110536	Guanine nucleotide-binding protein-like 3 GN=gnl3 OS=Danio rerio (Zebrafish) PE=2 SV=1	PREDICTED: guanine nucleotide-binding protein-like 3 homolog [Gallus gallus]
Chicken_newGene_2921	--	--	Molecular Function: protein binding (GO:0005515);; Biological Process: regulation of transcription, DNA-templated (GO:0006355);; Biological Process: organelle organization (GO:0006996);; Cellular Component: intracellular membrane-bounded organelle (GO:0043231);; Cellular Component: intracellular non-membrane-bounded organelle (GO:0043232);; Cellular Component: intracellular organelle part (GO:004…	--	Skin secretory protein xP2 (Precursor) GN=p2 OS=Xenopus laevis (African clawed frog) PE=2 SV=2	PREDICTED: vegetative cell wall protein gp1-like [Gallus gallus]
Chicken_newGene_32	--	--	Cellular Component: extracellular region (GO:0005576);; Biological Process: multicellular organismal development (GO:0007275);;	--	Collagen alpha-1(III) chain (Precursor; Fragments) GN=COL3A1 OS=Gallus gallus (Chicken) PE=2 SV=2	hypothetical protein N305_00022, partial [Manacus vitellinus]
Chicken_newGene_2771	--	--	--	--	--	PREDICTED: EMILIN-1-like [Gallus gallus]
Chicken_newGene_2820	--	--	--	--	--	PREDICTED: peripheral-type benzodiazepine receptor-associated protein 1 isoform X1 [Gallus gallus]
Chicken_newGene_1271	--	--	Biological Process: negative regulation of transcription from RNA polymerase II promoter (GO:0000122);; Molecular Function: cAMP-dependent protein kinase inhibitor activity (GO:0004862);; Biological Process: negative regulation of protein kinase activity (GO:0006469);; Molecular Function: kinase activity (GO:0016301);; Biological Process: negative regulation of protein import into nucleus (GO:004…	--	--	PREDICTED: cAMP-dependent protein kinase inhibitor gamma isoformX5 [Gallus gallus]
Chicken_newGene_903	[R]	General function prediction only	--	K09652|1e-159|gga:417521|RHBDD2	--	PREDICTED: rhomboid domain-containing protein 2 isoform X5 [Gallus gallus]
Chicken_newGene_3113	--	--	Molecular Function: ubiquitin thiolesterase activity (GO:0004221);; Biological Process: ubiquitin-dependent protein catabolic process (GO:0006511);; Molecular Function: zinc ion binding (GO:0008270);; Biological Process: regulation of RNA splicing (GO:0043484);; Biological Process: adenohypophysis morphogenesis (GO:0048855);;	K12847|1e-29|mdo:100018487|USP39	--	PREDICTED: U4/U6.U5 tri-snRNP-associated protein 2-like, partial [Zonotrichia albicollis]
Chicken_newGene_3295	[B]	Chromatin structure and dynamics	Cellular Component: kinetochore (GO:0000776);; Molecular Function: transcription factor binding (GO:0008134);; Molecular Function: enzyme binding (GO:0019899);; Biological Process: myeloid cell differentiation (GO:0030099);; Molecular Function: methylated histone residue binding (GO:0035064);; Biological Process: histone H4-K5 acetylation (GO:0043981);; Biological Process: histone H4-K8 acetylati…	--	--	PREDICTED: histone acetyltransferase KAT8-like [Pseudopodoces humilis]
Chicken_newGene_3256	[T]	Signal transduction mechanisms	Biological Process: mitotic cell cycle (GO:0000278);; Molecular Function: phosphoprotein phosphatase activity (GO:0004721);; Molecular Function: binding (GO:0005488);; Biological Process: organelle organization (GO:0006996);; Biological Process: cell cycle process (GO:0022402);; Cellular Component: intracellular membrane-bounded organelle (GO:0043231);; Cellular Component: intracellular non-membr…	--	Serine/threonine-protein phosphatase PP1-gamma catalytic subunit {ECO:0000250|UniProtKB:P36873} OS=Xenopus tropicalis (Western clawed frog) PE=2 SV=1	unnamed protein product [Oncorhynchus mykiss]
Chicken_newGene_3214	[J]	Translation, ribosomal structure and biogenesis	Molecular Function: structural constituent of ribosome (GO:0003735);; Cellular Component: ribosome (GO:0005840);; Biological Process: translation (GO:0006412);;	--	Skin secretory protein xP2 (Precursor) GN=p2 OS=Xenopus laevis (African clawed frog) PE=2 SV=2	PREDICTED: 39S ribosomal protein L9, mitochondrial-like, partial [Gallus gallus]
Chicken_newGene_2322	[I]	Lipid transport and metabolism	--	--	Skin secretory protein xP2 (Precursor) GN=p2 OS=Xenopus laevis (African clawed frog) PE=2 SV=2	PREDICTED: uncharacterized protein LOC101749837 [Gallus gallus]
Chicken_newGene_870	[G]	Carbohydrate transport and metabolism	--	K12316|0.0|tgu:100227842|similar to acid alpha glucosidase	SITS-binding protein OS=Torpedo californica (Pacific electric ray) PE=1 SV=2	PREDICTED: lysosomal alpha-glucosidase-like, partial [Gallus gallus]
Chicken_newGene_3518	--	--	--	K10083|9e-42|mdo:100030430|similar to LMAN2L protein	--	PREDICTED: VIP36-like protein-like [Gallus gallus]
Chicken_newGene_2803	--	--	--	--	Protein D7 GN=d7 OS=Xenopus laevis (African clawed frog) PE=2 SV=1	PREDICTED: gametocyte-specific factor 1-like isoform X1 [Gallus gallus]
Chicken_newGene_2155	--	--	--	--	Skin secretory protein xP2 (Precursor) GN=p2 OS=Xenopus laevis (African clawed frog) PE=2 SV=2	PREDICTED: uncharacterized protein LOC423967 isoform X1 [Gallus gallus]
Chicken_newGene_2398	--	--	Molecular Function: protein binding (GO:0005515);; Biological Process: lipid metabolic process (GO:0006629);; Biological Process: signal transduction (GO:0007165);; Biological Process: positive regulation of cellular metabolic process (GO:0031325);; Biological Process: cellular response to insulin stimulus (GO:0032869);; Cellular Component: cell part (GO:0044464);; Biological Process: single-orga…	K07187|7e-12|oaa:100073710|similar to hIRS-1	Insulin receptor substrate 1-A GN=irs1-a OS=Xenopus laevis (African clawed frog) PE=1 SV=1	PREDICTED: LOW QUALITY PROTEIN: insulin receptor substrate 1 [Gallus gallus]
Chicken_newGene_445	--	--	--	K12172|6e-21|tgu:100221862|similar to RAN binding protein 2	Nuclear pore complex protein Nup153 GN=nup153 OS=Xenopus laevis (African clawed frog) PE=1 SV=1	PREDICTED: LOW QUALITY PROTEIN: E3 SUMO-protein ligase RanBP2 [Gallus gallus]
Chicken_newGene_2651	[F]	Nucleotide transport and metabolism	Molecular Function: catalytic activity (GO:0003824);;	K03783|2e-09|isc:IscW_ISCW023993|purine nucleoside phosphorylase, putative (EC:2.4.2.1)	--	PREDICTED: purine nucleoside phosphorylase [Pseudopodoces humilis]
Chicken_newGene_3578	--	--	Molecular Function: phospholipase D activity (GO:0004630);; Cellular Component: endoplasmic reticulum membrane (GO:0005789);; Cellular Component: integral component of membrane (GO:0016021);; Biological Process: lipid catabolic process (GO:0016042);; Molecular Function: NAPE-specific phospholipase D activity (GO:0070290);;	--	Phospholipase D3 GN=pld3 OS=Xenopus laevis (African clawed frog) PE=2 SV=1	Phospholipase D3, partial [Anas platyrhynchos]
Chicken_newGene_450	[J]	Translation, ribosomal structure and biogenesis	Cellular Component: nucleolus (GO:0005730);; Biological Process: multicellular organismal development (GO:0007275);; Biological Process: ribosome biogenesis (GO:0042254);;	K02896|1e-112|gga:415411|C15orf15	Probable ribosome biogenesis protein RLP24 GN=rsl24d1 OS=Danio rerio (Zebrafish) PE=2 SV=1	ribosomal L24 domain containing 1 [Gallus gallus]
Chicken_newGene_1312	--	--	--	--	--	PREDICTED: zinc finger MYND domain-containing protein 12, partial [Gallus gallus]
Chicken_newGene_868	--	--	--	--	--	hypothetical protein N321_11120, partial [Caprimulgus carolinensis]
Chicken_newGene_2909	[R]	General function prediction only	Biological Process: blood vessel development (GO:0001568);; Biological Process: toll-like receptor signaling pathway (GO:0002224);; Biological Process: Notch signaling pathway (GO:0007219);; Biological Process: pattern specification process (GO:0007389);; Biological Process: brain development (GO:0007420);; Biological Process: sensory organ development (GO:0007423);; Molecular Function: transcrip…	K02581|3e-59|ecb:100064368|hypothetical protein LOC100064368	NF-kappa-B inhibitor alpha GN=NFKBIA OS=Gallus gallus (Chicken) PE=2 SV=1	PREDICTED: NF-kappa-B inhibitor beta-like, partial [Gallus gallus]
Chicken_newGene_3708	--	--	Molecular Function: nucleic acid binding (GO:0003676);; Biological Process: RNA processing (GO:0006396);; Biological Process: nervous system development (GO:0007399);; Biological Process: cell differentiation (GO:0030154);; Cellular Component: nuclear lumen (GO:0031981);; Cellular Component: macromolecular complex (GO:0032991);; Biological Process: ribosome biogenesis (GO:0042254);; Biological Pr…	--	H/ACA ribonucleoprotein complex subunit 1 GN=gar1 OS=Danio rerio (Zebrafish) PE=2 SV=1	PREDICTED: uncharacterized protein LOC101751871, partial [Gallus gallus]
Chicken_newGene_1558	--	--	--	K05731|0.0|gga:421648|TIAM2	--	PREDICTED: T-lymphoma invasion and metastasis-inducing protein 2 isoform X3 [Meleagris gallopavo]
Chicken_newGene_50	--	--	--	--	--	PREDICTED: uncharacterized protein LOC104915311, partial [Meleagris gallopavo]
Chicken_newGene_992	--	--	Molecular Function: microtubule motor activity (GO:0003777);; Molecular Function: ATP binding (GO:0005524);; Cellular Component: kinesin complex (GO:0005871);; Cellular Component: microtubule (GO:0005874);; Biological Process: microtubule-based movement (GO:0007018);; Molecular Function: microtubule binding (GO:0008017);;	--	--	PREDICTED: transmembrane protein 42 [Gallus gallus]
Chicken_newGene_1540	--	--	--	--	--	PREDICTED: bcl-2-like protein 11, partial [Tinamus guttatus]
Chicken_newGene_3499	--	--	--	--	Ubiquinol-cytochrome-c reductase complex assembly factor 3 {ECO:0000250|UniProtKB:Q6UW78} OS=Xenopus laevis (African clawed frog) PE=3 SV=1	PREDICTED: uncharacterized protein LOC100857219 [Gallus gallus]
Chicken_newGene_2725	--	--	Molecular Function: binding (GO:0005488);; Biological Process: cellular process (GO:0009987);; Biological Process: embryonic cranial skeleton morphogenesis (GO:0048701);; Biological Process: otic vesicle morphogenesis (GO:0071600);;	--	RanBP-type and C3HC4-type zinc finger-containing protein 1 GN=rbck1 OS=Danio rerio (Zebrafish) PE=2 SV=1	PREDICTED: putative uncharacterized protein FLJ22184-like [Gallus gallus]
Chicken_newGene_1431	--	--	Molecular Function: binding (GO:0005488);; Cellular Component: extracellular region part (GO:0044421);; Biological Process: single-multicellular organism process (GO:0044707);; Biological Process: single-organism cellular process (GO:0044763);; Biological Process: biological regulation (GO:0065007);;	--	Skin secretory protein xP2 (Precursor) GN=p2 OS=Xenopus laevis (African clawed frog) PE=2 SV=2	PREDICTED: pre-B-cell leukemia transcription factor-interacting protein 1 [Gallus gallus]
Chicken_newGene_2940	--	--	--	K12389|3e-23|oaa:100083935|similar to CLN3	Interleukin enhancer-binding factor 3-A GN=ilf3-a OS=Xenopus laevis (African clawed frog) PE=1 SV=2	PREDICTED: battenin-like [Latimeria chalumnae]
Chicken_newGene_3591	--	--	--	--	--	PREDICTED: maestro heat-like repeat-containing protein family member 1-like, partial [Gallus gallus]
Chicken_newGene_3008	--	--	Biological Process: skeletal system development (GO:0001501);; Molecular Function: extracellular matrix structural constituent (GO:0005201);; Cellular Component: collagen (GO:0005581);; Cellular Component: fibrillar collagen (GO:0005583);; Biological Process: bone mineralization (GO:0030282);; Molecular Function: metal ion binding (GO:0046872);; Biological Process: notochord morphogenesis (GO:004…	--	Collagen alpha-1(I) chain (Precursor) GN=COL1A1 OS=Gallus gallus (Chicken) PE=1 SV=3	PREDICTED: LOW QUALITY PROTEIN: collagen alpha-1(I) chain-like, partial [Meleagris gallopavo]
Chicken_newGene_2981	--	--	Molecular Function: binding (GO:0005488);; Cellular Component: extracellular region (GO:0005576);;	--	Skin secretory protein xP2 (Precursor) GN=p2 OS=Xenopus laevis (African clawed frog) PE=2 SV=2	PREDICTED: mitochondrial inner membrane protein OXA1L [Meleagris gallopavo]
Chicken_newGene_2627	--	--	--	--	--	PREDICTED: heterogeneous nuclear ribonucleoprotein U-like protein 2-like isoform X2 [Gallus gallus]
Chicken_newGene_2502	--	--	--	--	--	PREDICTED: uncharacterized protein LOC101750842 isoform X2 [Gallus gallus]
Chicken_newGene_3550	[R]	General function prediction only	Molecular Function: nucleotide binding (GO:0000166);; Cellular Component: intracellular (GO:0005622);; Biological Process: nucleobase-containing compound metabolic process (GO:0006139);; Biological Process: tRNA processing (GO:0008033);;	K03650|1e-54|xtr:100490486|tRNA modification GTPase GTPBP3, mitochondrial-like	tRNA modification GTPase GTPBP3, mitochondrial (Precursor) GN=gtpbp3 OS=Danio rerio (Zebrafish) PE=2 SV=1	PREDICTED: tRNA modification GTPase GTPBP3, mitochondrial, partial [Falco peregrinus]
Chicken_newGene_1479	--	--	Molecular Function: catalytic activity (GO:0003824);; Molecular Function: glucose-6-phosphatase activity (GO:0004346);; Cellular Component: endoplasmic reticulum (GO:0005783);; Biological Process: glycogen catabolic process (GO:0005980);; Biological Process: triglyceride metabolic process (GO:0006641);; Biological Process: steroid metabolic process (GO:0008202);; Biological Process: regulation of…	K00276|0.0|gga:420015|AOC3	Glucose-6-phosphatase GN=g6pc OS=Haplochromis nubilus (Blue Victoria mouthbrooder) PE=2 SV=1	PREDICTED: glucose-6-phosphatase isoform X1 [Gallus gallus]
Chicken_newGene_3278	--	--	Cellular Component: chromosome, centromeric region (GO:0000775);; Cellular Component: cytoskeleton (GO:0005856);; Cellular Component: protein complex (GO:0043234);; Biological Process: single-organism cellular process (GO:0044763);;	--	Spindle and kinetochore-associated protein 1 GN=ska1 OS=Xenopus tropicalis (Western clawed frog) PE=2 SV=1	PREDICTED: spindle and kinetochore-associated protein 1-like [Gallus gallus]
Chicken_newGene_3120	--	--	--	--	Elongator complex protein 5 GN=elp5 OS=Danio rerio (Zebrafish) PE=2 SV=1	PREDICTED: elongator complex protein 5-like isoform X2 [Gallus gallus]
Chicken_newGene_700	--	--	--	--	--	RNA-directed DNA polymerase from mobile element jockey, partial [Egretta garzetta]
Chicken_newGene_3753	--	--	Biological Process: regulation of transcription, DNA-templated (GO:0006355);; Cellular Component: intracellular organelle (GO:0043229);; Biological Process: single-organism cellular process (GO:0044763);; Biological Process: single-organism developmental process (GO:0044767);; Biological Process: system development (GO:0048731);; Molecular Function: organic cyclic compound binding (GO:0097159);; …	--	Zyxin GN=ZYX OS=Gallus gallus (Chicken) PE=1 SV=1	PREDICTED: uncharacterized protein LOC100858832 isoform X2 [Gallus gallus]
Chicken_newGene_3773	[R]	General function prediction only	Molecular Function: regulatory region DNA binding (GO:0000975);; Biological Process: immunoglobulin production (GO:0002377);; Cellular Component: nucleus (GO:0005634);; Biological Process: positive regulation of cytosolic calcium ion concentration (GO:0007204);; Biological Process: cell growth (GO:0016049);; Biological Process: lymphocyte differentiation (GO:0030098);; Cellular Component: protein…	K09220|0.0|bta:540671|IKZF4	DNA-binding protein Ikaros GN=IKZF1 OS=Gallus gallus (Chicken) PE=2 SV=1	PREDICTED: zinc finger protein Eos isoform X2 [Gallus gallus]
Chicken_newGene_899	--	--	--	K13171|2e-06|ssc:100521629|hypothetical protein LOC100521629	Serine/arginine repetitive matrix protein 1 GN=SRRM1 OS=Gallus gallus (Chicken) PE=2 SV=1	PREDICTED: collagen alpha-1(I) chain-like [Zonotrichia albicollis]
Chicken_newGene_592	[R]	General function prediction only	Biological Process: heart looping (GO:0001947);; Molecular Function: nucleic acid binding (GO:0003676);; Cellular Component: chromosome (GO:0005694);; Biological Process: chromosome segregation (GO:0007059);; Biological Process: mitosis (GO:0007067);; Cellular Component: nuclear lumen (GO:0031981);; Biological Process: negative regulation of transcription, DNA-templated (GO:0045892);; Molecular F…	K11433|1e-122|gga:427598|SETMAR	Histone-lysine N-methyltransferase SUV39H1 GN=suv39h1 OS=Xenopus laevis (African clawed frog) PE=2 SV=1	PREDICTED: histone-lysine N-methyltransferase SETMAR-like [Gallus gallus]
Chicken_newGene_3200	[CE]	--	Molecular Function: magnesium ion binding (GO:0000287);; Molecular Function: isocitrate dehydrogenase (NAD+) activity (GO:0004449);; Cellular Component: nucleolus (GO:0005730);; Cellular Component: mitochondrion (GO:0005739);; Biological Process: tricarboxylic acid cycle (GO:0006099);; Molecular Function: NAD binding (GO:0051287);;	K00030|4e-83|mcc:698558|IDH3G	--	PREDICTED: isocitrate dehydrogenase [NAD] subunit gamma, mitochondrial-like, partial [Gallus gallus]
Chicken_newGene_2926	[RTKL]	--	Biological Process: DNA damage checkpoint (GO:0000077);; Biological Process: double-strand break repair via homologous recombination (GO:0000724);; Cellular Component: spindle pole (GO:0000922);; Molecular Function: calmodulin-dependent protein kinase activity (GO:0004683);; Molecular Function: calmodulin binding (GO:0005516);; Molecular Function: ATP binding (GO:0005524);; Cellular Component: nu…	K04515|3e-49|xtr:780379|camk2b, MGC145901, cam2, camk2, camk2g, camkII, camkb	Calcium/calmodulin-dependent protein kinase type II delta 1 chain {ECO:0000303|PubMed:17103413} OS=Danio rerio (Zebrafish) PE=2 SV=2	PREDICTED: calcium/calmodulin-dependent protein kinase type II subunit beta-like, partial [Meleagris gallopavo]
Chicken_newGene_3225	--	--	Biological Process: single-organism cellular process (GO:0044763);; Biological Process: regulation of biological process (GO:0050789);; Biological Process: response to stimulus (GO:0050896);;	--	Thrombospondin-2 (Precursor) GN=THBS2 OS=Gallus gallus (Chicken) PE=2 SV=1	PREDICTED: properdin-like, partial [Pelodiscus sinensis]
Chicken_newGene_23	--	--	--	--	--	hypothetical protein L345_15094, partial [Ophiophagus hannah]
Chicken_newGene_3048	--	--	Biological Process: mitotic cell cycle (GO:0000278);; Biological Process: neural crest cell migration (GO:0001755);; Biological Process: morphogenesis of an epithelium (GO:0002009);; Molecular Function: protein binding (GO:0005515);; Biological Process: cytoskeleton organization (GO:0007010);; Biological Process: nervous system development (GO:0007399);; Cellular Component: membrane (GO:0016020);…	--	Discs large homolog 1-like protein GN=dlg1l OS=Danio rerio (Zebrafish) PE=2 SV=1	PREDICTED: neurabin-2, partial [Acanthisitta chloris]
Chicken_newGene_1017	--	--	--	--	Zinc finger CCCH domain-containing protein 11A GN=ZC3H11A OS=Gallus gallus (Chicken) PE=2 SV=1	--
Chicken_newGene_2874	--	--	Biological Process: cellular process (GO:0009987);;	--	Zyxin OS=Xenopus laevis (African clawed frog) PE=1 SV=1	PREDICTED: early nodulin-75-like, partial [Tinamus guttatus]
Chicken_newGene_76	--	--	--	--	--	chromosome 1 open reading frame, human C7orf73 [Gallus gallus]
Chicken_newGene_83	[J]	Translation, ribosomal structure and biogenesis	Molecular Function: nucleic acid binding (GO:0003676);; Biological Process: rRNA processing (GO:0006364);; Cellular Component: intracellular organelle (GO:0043229);; Biological Process: single-organism cellular process (GO:0044763);; Biological Process: definitive hemopoiesis (GO:0060216);;	--	Skin secretory protein xP2 (Precursor) GN=p2 OS=Xenopus laevis (African clawed frog) PE=2 SV=2	hypothetical protein N305_00022, partial [Manacus vitellinus]
Chicken_newGene_994	--	--	--	--	--	PREDICTED: LOW QUALITY PROTEIN: probable ATP-dependent RNA helicase DDX58 [Falco peregrinus]
Chicken_newGene_581	--	--	Cellular Component: mitochondrion (GO:0005739);;	--	--	small integral membrane protein 4 [Gallus gallus]
Chicken_newGene_3643	[R]	General function prediction only	Molecular Function: nucleotide binding (GO:0000166);; Biological Process: formation of translation preinitiation complex (GO:0001731);; Molecular Function: translation initiation factor activity (GO:0003743);; Cellular Component: eukaryotic translation initiation factor 3 complex (GO:0005852);; Biological Process: regulation of translational initiation (GO:0006446);; Cellular Component: eukaryoti…	K03248|1e-61|mmu:53356|Eif3g, 44kDa, D0Jmb4, Eif3s4, TU-189B2, eIF3-p44, p44	Eukaryotic translation initiation factor 3 subunit G-A {ECO:0000255|HAMAP-Rule:MF_03006} GN=eif3g-a OS=Xenopus laevis (African clawed frog) PE=2 SV=1	PREDICTED: eukaryotic translation initiation factor 3 subunit G-like, partial [Melopsittacus undulatus]
Chicken_newGene_897	--	--	--	--	--	PREDICTED: EF-hand calcium-binding domain-containing protein 5 isoform X9 [Gallus gallus]
Chicken_newGene_505	--	--	--	--	WW domain-binding protein 11 GN=wbp11 OS=Danio rerio (Zebrafish) PE=1 SV=1	PREDICTED: DNA-directed RNA polymerase II subunit RPB1-like [Lepisosteus oculatus]
Chicken_newGene_2533	--	--	--	--	--	PREDICTED: class I histocompatibility antigen, F10 alpha chain isoform X3 [Gallus gallus]
Chicken_newGene_3202	--	--	--	K00490|4e-57|tgu:100231824|similar to cytochrome P450, family 2, subfamily E, polypeptide 2 homolog	--	PREDICTED: leukotriene-B(4) omega-hydroxylase 2-like [Gallus gallus]
Chicken_newGene_3656	--	--	Molecular Function: binding (GO:0005488);; Biological Process: primary metabolic process (GO:0044238);; Biological Process: cellular macromolecule metabolic process (GO:0044260);;	--	Skin secretory protein xP2 (Precursor) GN=p2 OS=Xenopus laevis (African clawed frog) PE=2 SV=2	PREDICTED: BCL-6 corepressor-like protein 1-like, partial [Gallus gallus]
Chicken_newGene_451	[R]	General function prediction only	Cellular Component: plasma membrane (GO:0005886);; Biological Process: microtubule-based process (GO:0007017);; Biological Process: multicellular organismal development (GO:0007275);; Cellular Component: microtubule cytoskeleton (GO:0015630);; Cellular Component: integral component of membrane (GO:0016021);; Biological Process: chromatin modification (GO:0016568);; Biological Process: cell projec…	K04539|1e-128|ptr:745402|similar to guanine nucleotide binding protein beta subunit 5L	Guanine nucleotide-binding protein G(I)/G(S)/G(T) subunit beta-1 GN=gnb1 OS=Xenopus laevis (African clawed frog) PE=2 SV=1	PREDICTED: guanine nucleotide-binding protein subunit beta-5, partial [Merops nubicus]
Chicken_newGene_85	--	--	--	K03861|7e-50|gga:418517|PIGP, DSCR5	--	PREDICTED: phosphatidylinositol N-acetylglucosaminyltransferase subunit P isoformX2 [Gallus gallus]
Chicken_newGene_1460	--	--	--	--	--	PREDICTED: vesicle transport protein GOT1A [Gallus gallus]
Chicken_newGene_2536	--	--	Molecular Function: structural constituent of ribosome (GO:0003735);; Biological Process: translation (GO:0006412);; Cellular Component: small ribosomal subunit (GO:0015935);;	--	--	hypothetical protein RCJMB04_11n4, partial [Gallus gallus]
Chicken_newGene_1589	[S]	Function unknown	--	--	--	PREDICTED: UPF0369 protein C6orf57 isoform 2 [Gallus gallus]
Chicken_newGene_3043	--	--	Molecular Function: nucleotide binding (GO:0000166);; Molecular Function: RNA binding (GO:0003723);; Cellular Component: nucleus (GO:0005634);; Cellular Component: cytoplasm (GO:0005737);; Biological Process: mRNA export from nucleus (GO:0006406);;	K14284|3e-53|hsa:10482|NXF1, DKFZp667O0311, MEX67, TAP	Nuclear RNA export factor 1 GN=NXF1 OS=Coturnix coturnix japonica (Japanese quail) PE=1 SV=1	PREDICTED: nuclear RNA export factor 1-like, partial [Gallus gallus]
Chicken_newGene_583	--	--	--	K09283|4e-82|gga:415913|hypothetical LOC415913	--	PREDICTED: high mobility group protein HMGI-C-like isoform X3 [Gallus gallus]
Chicken_newGene_1343	--	--	--	--	--	hypothetical protein N321_12013, partial [Caprimulgus carolinensis]
Chicken_newGene_1505	--	--	Biological Process: organelle organization (GO:0006996);; Cellular Component: microtubule cytoskeleton (GO:0015630);; Biological Process: cell cycle process (GO:0022402);; Cellular Component: intracellular membrane-bounded organelle (GO:0043231);; Cellular Component: protein complex (GO:0043234);; Biological Process: cellular protein metabolic process (GO:0044267);; Cellular Component: cytoskelet…	K10463|0.0|gga:420121|KLHL26	Kelch-like protein 26 GN=klhl26 OS=Danio rerio (Zebrafish) PE=3 SV=1	PREDICTED: kelch-like protein 26 isoform X1 [Gallus gallus]
Chicken_newGene_1480	--	--	--	--	--	T cell receptor alpha, partial [Gallus gallus]
Chicken_newGene_3111	--	--	--	--	--	PREDICTED: membrane-associated tyrosine- and threonine-specific cdc2-inhibitory kinase-like [Gallus gallus]
Chicken_newGene_3827	[U]	Intracellular trafficking, secretion, and vesicular transport	--	--	Collagen alpha-1(I) chain (Precursor) GN=COL1A1 OS=Cynops pyrrhogaster (Japanese common newt) PE=2 SV=1	PREDICTED: chromosome Z open reading frame, human C9orf150 [Gallus gallus]
Chicken_newGene_2556	--	--	Molecular Function: protein binding (GO:0005515);; Cellular Component: cytoplasm (GO:0005737);; Biological Process: multicellular organismal development (GO:0007275);; Biological Process: anatomical structure morphogenesis (GO:0009653);; Biological Process: regulation of signal transduction (GO:0009966);; Cellular Component: membrane (GO:0016020);; Biological Process: cellular component organizat…	K12331|0.0|gga:425979|ARHGEF11	Delphilin GN=grid2ip OS=Danio rerio (Zebrafish) PE=3 SV=1	Rho guanine nucleotide exchange factor 11, partial [Egretta garzetta]
Chicken_newGene_3608	--	--	--	--	Thread biopolymer filament subunit gamma OS=Eptatretus stoutii (Pacific hagfish) PE=2 SV=1	PREDICTED: E3 ubiquitin-protein ligase HUWE1 [Haliaeetus leucocephalus]
Chicken_newGene_779	--	--	--	--	Thyroid adenoma-associated protein homolog GN=THADA OS=Gallus gallus (Chicken) PE=2 SV=1	PREDICTED: thyroid adenoma-associated protein homolog [Meleagris gallopavo]
Chicken_newGene_950	--	--	Cellular Component: lysosomal membrane (GO:0005765);; Cellular Component: integral component of membrane (GO:0016021);; Cellular Component: late endosome membrane (GO:0031902);;	--	Transmembrane protein 106B GN=tmem106b OS=Danio rerio (Zebrafish) PE=3 SV=1	transmembrane protein 106B [Gallus gallus]
Chicken_newGene_2123	--	--	--	--	--	PREDICTED: adipogenesis regulatory factor-like [Phaethon lepturus]
Chicken_newGene_2	--	--	--	--	--	hypothetical protein N307_09319, partial [Picoides pubescens]
Chicken_newGene_3655	--	--	--	--	--	PREDICTED: BCL-6 corepressor-like protein 1-like, partial [Gallus gallus]
Chicken_newGene_3777	--	--	Cellular Component: mitochondrion (GO:0005739);;	--	Cytochrome c oxidase assembly protein COX14 homolog GN=si:dkey-222f2.8 OS=Danio rerio (Zebrafish) PE=3 SV=2	cytochrome c oxidase assembly homolog 14 [Gallus gallus]
Chicken_newGene_3676	--	--	Biological Process: positive regulation of T cell mediated cytotoxicity (GO:0001916);; Biological Process: immune system process (GO:0002376);; Biological Process: antigen processing and presentation of peptide antigen via MHC class I (GO:0002474);; Molecular Function: peptide antigen binding (GO:0042605);; Cellular Component: MHC class I protein complex (GO:0042612);;	--	Class I histocompatibility antigen, F10 alpha chain (Precursor) OS=Gallus gallus (Chicken) PE=2 SV=1	PREDICTED: class I histocompatibility antigen, F10 alpha chain-like [Gallus gallus]
Chicken_newGene_61	[H]	Coenzyme transport and metabolism	Cellular Component: cytoplasm (GO:0005737);; Molecular Function: transferase activity, transferring acyl groups other than amino-acyl groups (GO:0016747);; Biological Process: cellular metabolic process (GO:0044237);; Biological Process: primary metabolic process (GO:0044238);; Biological Process: organic substance metabolic process (GO:0071704);;	K03801|8e-40|tgu:100225274|similar to hCG27406	Putative lipoyltransferase 2, mitochondrial (Precursor) GN=lipt2 OS=Xenopus tropicalis (Western clawed frog) PE=2 SV=1	PREDICTED: putative lipoyltransferase 2, mitochondrial [Pygoscelis adeliae]
Chicken_newGene_3538	[R]	General function prediction only	Molecular Function: binding (GO:0005488);; Biological Process: nucleobase-containing compound metabolic process (GO:0006139);; Biological Process: regulation of cellular metabolic process (GO:0031323);; Biological Process: macromolecule metabolic process (GO:0043170);; Cellular Component: protein complex (GO:0043234);; Cellular Component: intracellular part (GO:0044424);; Biological Process: cell…	K12489|8e-93|cfa:479481|ACAP1	Arf-GAP with coiled-coil, ANK repeat and PH domain-containing protein 2 GN=ACAP2 OS=Gallus gallus (Chicken) PE=2 SV=1	PREDICTED: arf-GAP with coiled-coil, ANK repeat and PH domain-containing protein 1-like [Meleagris gallopavo]
Chicken_newGene_82	--	--	--	--	--	unknown [Gallus gallus]
Chicken_newGene_2131	--	--	--	--	--	PREDICTED: LOW QUALITY PROTEIN: RNA-directed DNA polymerase from mobile element jockey-like [Manacus vitellinus]
Chicken_newGene_3772	--	--	--	K08050|1e-27|ecb:100064738|similar to Protein phosphatase 1, regulatory (inhibitor) subunit 1A	Collagen alpha-2(I) chain (Precursor; Fragments) GN=COL1A2 OS=Gallus gallus (Chicken) PE=1 SV=2	PREDICTED: protein phosphatase 1 regulatory subunit 1A-like isoform X1 [Gallus gallus]
Chicken_newGene_3324	--	--	Molecular Function: endopeptidase inhibitor activity (GO:0004866);; Cellular Component: extracellular space (GO:0005615);; Biological Process: defense response (GO:0006952);; Biological Process: inflammatory response (GO:0006954);; Biological Process: complement activation (GO:0006956);;	K03990|1e-101|gga:396370|C3, C3d	Complement C3f fragment (Precursor) GN=C3 OS=Naja naja (Indian cobra) PE=2 SV=1	complement C3 precursor [Gallus gallus]
Chicken_newGene_2514	--	--	Biological Process: regulation of cyclin-dependent protein serine/threonine kinase activity (GO:0000079);; Cellular Component: integral component of membrane (GO:0016021);; Molecular Function: protein kinase binding (GO:0019901);;	--	Protein CNPPD1 GN=CNPPD1 OS=Gallus gallus (Chicken) PE=2 SV=1	protein CNPPD1 [Gallus gallus]
Chicken_newGene_3449	--	--	--	--	--	PREDICTED: kinesin-associated protein 3-like, partial [Tinamus guttatus]
Chicken_newGene_1456	--	--	Molecular Function: protein binding (GO:0005515);; Biological Process: response to stress (GO:0006950);; Biological Process: anatomical structure morphogenesis (GO:0009653);; Biological Process: tissue development (GO:0009888);; Cellular Component: membrane (GO:0016020);; Biological Process: cellular component organization (GO:0016043);; Biological Process: protein metabolic process (GO:0019538);…	K14021|1e-142|gga:419912|BAK1	Apoptosis regulator Bcl-2 GN=BCL2 OS=Gallus gallus (Chicken) PE=2 SV=1	bcl-2 homologous antagonist/killer [Gallus gallus]
Chicken_newGene_1583	--	--	--	--	--	PREDICTED: small leucine-rich protein 1 [Manacus vitellinus]
Chicken_newGene_2856	--	--	--	K10803|8e-22|mmu:22594|Xrcc1, MGC102556, Xrcc-1	--	PREDICTED: DNA repair protein XRCC1 [Anolis carolinensis]
Chicken_newGene_35	--	--	--	--	--	hypothetical protein AS27_12639, partial [Aptenodytes forsteri]
Chicken_newGene_1812	--	--	--	K03967|3e-56|gga:770879|similar to NADH dehydrogenase	--	PREDICTED: NADH dehydrogenase [ubiquinone] 1 subunit C1, mitochondrial [Meleagris gallopavo]
Chicken_newGene_1354	--	--	--	--	cAMP-dependent protein kinase inhibitor alpha GN=PKIA OS=Gallus gallus (Chicken) PE=3 SV=3	PREDICTED: cAMP-dependent protein kinase inhibitor beta-like [Meleagris gallopavo]
Chicken_newGene_3744	--	--	--	--	--	PREDICTED: RING finger protein 212B isoform X2 [Meleagris gallopavo]
Chicken_newGene_2884	--	--	Cellular Component: acrosomal vesicle (GO:0001669);; Molecular Function: calcium-dependent cysteine-type endopeptidase activity (GO:0004198);; Molecular Function: calcium ion binding (GO:0005509);; Cellular Component: nucleus (GO:0005634);; Cellular Component: cytoplasm (GO:0005737);; Cellular Component: cytosol (GO:0005829);; Biological Process: protein complex assembly (GO:0006461);; Biological…	K01367|2e-54|gga:693249|mu-calpain large subunit (EC:3.4.22.17)	Calpain-1 catalytic subunit OS=Gallus gallus (Chicken) PE=1 SV=2	calpain-1 catalytic subunit [Gallus gallus]
Chicken_newGene_1394	--	--	--	--	--	PREDICTED: uncharacterized protein LOC104143511 [Struthio camelus australis]
Chicken_newGene_3004	--	--	--	--	Collagen alpha-1(I) chain (Precursor) GN=COL1A1 OS=Gallus gallus (Chicken) PE=1 SV=3	PREDICTED: wiskott-Aldrich syndrome protein isoform X3 [Stegastes partitus]
Chicken_newGene_2388	--	--	Biological Process: G-protein coupled receptor signaling pathway (GO:0007186);; Biological Process: multicellular organismal development (GO:0007275);; Molecular Function: G-protein coupled peptide receptor activity (GO:0008528);; Cellular Component: cell part (GO:0044464);; Biological Process: single-organism developmental process (GO:0044767);; Biological Process: anatomical structure developme…	K04276|1e-130|tgu:100229117|similar to G protein-coupled receptor 35	Lysophosphatidic acid receptor 6 GN=LPAR6 OS=Gallus gallus (Chicken) PE=1 SV=1	PREDICTED: G-protein coupled receptor 35-like [Meleagris gallopavo]
Chicken_newGene_2830	--	--	Cellular Component: nucleus (GO:0005634);; Molecular Function: protein C-terminus binding (GO:0008022);; Molecular Function: ligase activity (GO:0016874);; Biological Process: protein sumoylation (GO:0016925);; Molecular Function: SUMO activating enzyme activity (GO:0019948);; Biological Process: definitive hemopoiesis (GO:0060216);; Biological Process: hematopoietic stem cell homeostasis (GO:006…	K10684|1e-38|mmu:56459|Sae1, 2400010M20Rik, 2610044L12Rik, AL033372, AOS1, AW743391, D7Ertd177e, HSPC140, Sua1, Uble1a	SUMO-activating enzyme subunit 1 GN=sae1 OS=Xenopus tropicalis (Western clawed frog) PE=2 SV=1	PREDICTED: SUMO-activating enzyme subunit 1-like [Gallus gallus]
Chicken_newGene_1970	--	--	--	--	--	PREDICTED: uncharacterized protein LOC100221976 [Taeniopygia guttata]
Chicken_newGene_991	--	--	--	--	--	PREDICTED: serine/threonine-protein kinase Nek10 [Gallus gallus]
Chicken_newGene_1257	[I]	Lipid transport and metabolism	Biological Process: reproduction (GO:0000003);; Molecular Function: catalytic activity (GO:0003824);; Cellular Component: cytoplasm (GO:0005737);; Cellular Component: spindle (GO:0005819);; Biological Process: organelle organization (GO:0006996);; Biological Process: cell cycle process (GO:0022402);; Biological Process: primary metabolic process (GO:0044238);; Biological Process: organic substanc…	--	Protein FAM83D-B GN=fam83d-b OS=Xenopus laevis (African clawed frog) PE=2 SV=2	PREDICTED: protein FAM83D-B-like [Pseudopodoces humilis]
Chicken_newGene_3435	--	--	Cellular Component: acrosomal vesicle (GO:0001669);; Molecular Function: calcium-dependent cysteine-type endopeptidase activity (GO:0004198);; Molecular Function: structural molecule activity (GO:0005198);; Molecular Function: calcium ion binding (GO:0005509);; Molecular Function: protein binding (GO:0005515);; Cellular Component: cytoplasm (GO:0005737);; Cellular Component: plasma membrane (GO:0…	K01367|1e-102|gga:693249|mu-calpain large subunit (EC:3.4.22.17)	Calpain-1 catalytic subunit OS=Gallus gallus (Chicken) PE=1 SV=2	calpain-1 catalytic subunit [Gallus gallus]
Chicken_newGene_3586	--	--	--	--	Protein FAM160B2 GN=fam160b2 OS=Xenopus tropicalis (Western clawed frog) PE=2 SV=1	PREDICTED: uncharacterized protein LOC101752055 [Gallus gallus]
Chicken_newGene_3085	[O]	Posttranslational modification, protein turnover, chaperones	Molecular Function: ATP binding (GO:0005524);; Cellular Component: cytoplasm (GO:0005737);; Biological Process: protein folding (GO:0006457);; Cellular Component: intracellular organelle (GO:0043229);; Cellular Component: protein complex (GO:0043234);; Molecular Function: unfolded protein binding (GO:0051082);;	K09495|4e-35|ptr:741752|CCT3	T-complex protein 1 subunit gamma GN=cct3 OS=Xenopus laevis (African clawed frog) PE=2 SV=2	PREDICTED: T-complex protein 1 subunit gamma-like [Gallus gallus]
Chicken_newGene_3155	[I]	Lipid transport and metabolism	Cellular Component: mitochondrial inner membrane (GO:0005743);;	--	Coenzyme Q-binding protein COQ10 homolog A, mitochondrial (Precursor) GN=coq10b-a OS=Xenopus laevis (African clawed frog) PE=2 SV=1	PREDICTED: coenzyme Q-binding protein COQ10 homolog A, mitochondrial, partial [Gallus gallus]
Chicken_newGene_3405	--	--	Molecular Function: protein binding (GO:0005515);; Cellular Component: nucleus (GO:0005634);; Biological Process: gene expression (GO:0010467);; Biological Process: cellular component organization (GO:0016043);; Biological Process: RNA metabolic process (GO:0016070);; Biological Process: regulation of metabolic process (GO:0019222);; Biological Process: single-organism cellular process (GO:004476…	--	Zyxin OS=Xenopus tropicalis (Western clawed frog) PE=2 SV=1	PREDICTED: extensin-like [Gallus gallus]
Chicken_newGene_706	--	--	--	--	--	PREDICTED: putative uncharacterized protein C16orf96 homolog isoform X1 [Gallus gallus]
Chicken_newGene_1987	[T]	Signal transduction mechanisms	Biological Process: protein dephosphorylation (GO:0006470);; Molecular Function: protein tyrosine/serine/threonine phosphatase activity (GO:0008138);; Cellular Component: intracellular part (GO:0044424);; Biological Process: single-organism cellular process (GO:0044763);; Biological Process: regulation of cellular process (GO:0050794);; Biological Process: response to stimulus (GO:0050896);;	--	Serine/threonine/tyrosine-interacting protein A GN=styx-a OS=Xenopus laevis (African clawed frog) PE=2 SV=1	PREDICTED: serine/threonine/tyrosine-interacting protein isoform X1 [Struthio camelus australis]
Chicken_newGene_841	--	--	Biological Process: double-strand break repair via homologous recombination (GO:0000724);; Cellular Component: Swi5-Sfr1 complex (GO:0032798);;	--	DNA repair protein SWI5 homolog GN=swi5 OS=Xenopus tropicalis (Western clawed frog) PE=3 SV=2	PREDICTED: DNA repair protein SWI5 homolog [Gallus gallus]
Chicken_newGene_2399	--	--	--	--	--	hypothetical protein N322_04680, partial [Cariama cristata]
Chicken_newGene_24	--	--	Cellular Component: intracellular organelle (GO:0043229);;	--	Prothymosin alpha OS=Pelophylax esculentus (Edible frog) PE=2 SV=1	PREDICTED: LOW QUALITY PROTEIN: uncharacterized protein LOC104543496 [Mesitornis unicolor]
Chicken_newGene_3142	--	--	Cellular Component: nucleus (GO:0005634);; Molecular Function: sequence-specific DNA binding (GO:0043565);; Molecular Function: protein heterodimerization activity (GO:0046982);;	--	Collagen alpha-3(VI) chain (Precursor) GN=COL6A3 OS=Gallus gallus (Chicken) PE=2 SV=2	hypothetical protein A306_02284, partial [Columba livia]
Chicken_newGene_3276	--	--	Molecular Function: nucleotide binding (GO:0000166);; Molecular Function: nucleic acid binding (GO:0003676);; Molecular Function: RNA binding (GO:0003723);; Cellular Component: nucleus (GO:0005634);; Cellular Component: chromosome (GO:0005694);; Biological Process: regulation of transcription, DNA-templated (GO:0006355);; Cellular Component: nuclear speck (GO:0016607);; Biological Process: peptid…	K11422|2e-31|mdo:100013387|SETD1A	Histone-lysine N-methyltransferase SETD1B GN=setd1b OS=Xenopus tropicalis (Western clawed frog) PE=2 SV=1	PREDICTED: histone-lysine N-methyltransferase SETD1A-like [Gallus gallus]
Chicken_newGene_1351	--	--	--	K11653|3e-22|gga:419540|similar to AT rich interactive domain 1A (Swi1 like)	--	PREDICTED: AT-rich interactive domain-containing protein 1A-like, partial [Gallus gallus]
Chicken_newGene_2215	--	--	Molecular Function: protein kinase activity (GO:0004672);; Molecular Function: protein binding (GO:0005515);; Cellular Component: nucleus (GO:0005634);; Cellular Component: cytoplasm (GO:0005737);; Biological Process: translation (GO:0006412);; Biological Process: cellular protein modification process (GO:0006464);; Biological Process: heart development (GO:0007507);; Biological Process: anatomic…	--	Meiosis-specific nuclear structural protein 1 GN=mns1 OS=Danio rerio (Zebrafish) PE=2 SV=1	PREDICTED: coiled-coil domain-containing protein 173 isoform X3 [Gallus gallus]
Chicken_newGene_975	--	--	--	--	--	PREDICTED: peroxisome proliferator-activated receptor gamma coactivator-related protein 1-like isoform X4 [Gallus gallus]
Chicken_newGene_707	[R]	General function prediction only	Molecular Function: nucleic acid binding (GO:0003676);; Cellular Component: intracellular (GO:0005622);;	--	Oocyte zinc finger protein XlCOF22 OS=Xenopus laevis (African clawed frog) PE=3 SV=1	PREDICTED: zinc finger protein 436 isoform X2 [Gallus gallus]
Chicken_newGene_48	--	--	--	K12172|2e-62|gga:418730|RANBP2	--	PREDICTED: E3 SUMO-protein ligase RanBP2-like isoform X2 [Meleagris gallopavo]
Chicken_newGene_3268	--	--	Cellular Component: acrosomal vesicle (GO:0001669);; Molecular Function: calcium-dependent cysteine-type endopeptidase activity (GO:0004198);; Molecular Function: calcium ion binding (GO:0005509);; Cellular Component: nucleus (GO:0005634);; Cellular Component: cytosol (GO:0005829);; Biological Process: protein complex assembly (GO:0006461);; Molecular Function: structural constituent of muscle (G…	K01367|4e-93|gga:693249|mu-calpain large subunit (EC:3.4.22.17)	Calpain-1 catalytic subunit OS=Gallus gallus (Chicken) PE=1 SV=2	PREDICTED: calpain-1 catalytic subunit-like, partial [Pterocles gutturalis]
Chicken_newGene_3025	[C]	Energy production and conversion	Molecular Function: phosphoenolpyruvate carboxykinase (GTP) activity (GO:0004613);; Molecular Function: GTP binding (GO:0005525);; Cellular Component: mitochondrial matrix (GO:0005759);; Cellular Component: cytosol (GO:0005829);; Biological Process: gluconeogenesis (GO:0006094);; Biological Process: small molecule metabolic process (GO:0044281);; Molecular Function: metal ion binding (GO:0046872)…	K01596|1e-82|gga:396457|PCK2, PEPCK-M	Phosphoenolpyruvate carboxykinase [GTP], mitochondrial (Precursor) GN=PCK2 OS=Gallus gallus (Chicken) PE=1 SV=2	RecName: Full=Phosphoenolpyruvate carboxykinase [GTP], mitochondrial; Short=PEPCK-M; Flags: Precursor [Gallus gallus]
Chicken_newGene_3486	--	--	--	K11318|5e-42|rno:310781|Atxn7l2, RGD1307047	--	PREDICTED: ataxin-7-like protein 2 [Gallus gallus]
Chicken_newGene_3544	--	--	Molecular Function: DNA binding (GO:0003677);; Molecular Function: protein binding (GO:0005515);; Cellular Component: endosome (GO:0005768);; Cellular Component: plasma membrane (GO:0005886);; Biological Process: regulation of transcription, DNA-templated (GO:0006355);; Biological Process: RNA processing (GO:0006396);; Biological Process: nervous system development (GO:0007399);; Biological Proce…	K07192|1e-21|dre:245697|flot1b, reggie-2b, sb:cb227, wu:fb53d05	Flotillin-1 GN=flot1 OS=Carassius auratus (Goldfish) PE=1 SV=1	PREDICTED: flotillin-1, partial [Gallus gallus]
Chicken_newGene_3108	--	--	Biological Process: gene expression (GO:0010467);; Biological Process: RNA metabolic process (GO:0016070);; Cellular Component: intracellular organelle part (GO:0044446);; Biological Process: single-organism process (GO:0044699);; Biological Process: cellular component organization or biogenesis (GO:0071840);; Molecular Function: organic cyclic compound binding (GO:0097159);; Molecular Function: …	--	Formin GN=LD OS=Gallus gallus (Chicken) PE=2 SV=1	PREDICTED: cuticle collagen 14-like [Pseudopodoces humilis]
Chicken_newGene_1568	--	--	--	--	--	PREDICTED: uncharacterized protein LOC425623 isoform X2 [Gallus gallus]
Chicken_newGene_3078	--	--	Biological Process: multicellular organismal development (GO:0007275);; Biological Process: single-organism cellular process (GO:0044763);;	--	Ras-associating and dilute domain-containing protein GN=radil OS=Danio rerio (Zebrafish) PE=2 SV=1	PREDICTED: LOW QUALITY PROTEIN: ras-interacting protein 1 [Chrysemys picta bellii]
Chicken_newGene_905	--	--	--	--	E3 ubiquitin-protein ligase RNF12-B GN=rnf12-b OS=Xenopus laevis (African clawed frog) PE=2 SV=1	PREDICTED: protein FAM222B [Gavia stellata]
Chicken_newGene_3434	--	--	--	--	--	hypothetical protein N302_03680, partial [Corvus brachyrhynchos]
Chicken_newGene_2597	--	--	Biological Process: multicellular organismal development (GO:0007275);; Biological Process: gene expression (GO:0010467);; Biological Process: RNA metabolic process (GO:0016070);; Cellular Component: intracellular organelle (GO:0043229);; Molecular Function: organic cyclic compound binding (GO:0097159);; Molecular Function: heterocyclic compound binding (GO:1901363);;	K14050|1e-26|ecb:100051161|similar to Rab geranylgeranyltransferase, alpha subunit	WW domain-binding protein 11 GN=wbp11 OS=Danio rerio (Zebrafish) PE=1 SV=1	PREDICTED: geranylgeranyl transferase type-2 subunit alpha-like [Meleagris gallopavo]
Chicken_newGene_1567	--	--	Cellular Component: extracellular region (GO:0005576);; Cellular Component: nucleus (GO:0005634);; Cellular Component: endoplasmic reticulum (GO:0005783);; Cellular Component: cytosol (GO:0005829);; Biological Process: cell death (GO:0008219);; Cellular Component: mitochondrial membrane (GO:0031966);; Cellular Component: chromaffin granule (GO:0042583);;	--	Clusterin alpha chain (Precursor) GN=CLU OS=Coturnix coturnix japonica (Japanese quail) PE=2 SV=2	clusterin precursor [Gallus gallus]
Chicken_newGene_1454	--	--	--	--	Seizure protein 6 homolog (Precursor) GN=sez6 OS=Xenopus laevis (African clawed frog) PE=2 SV=1	PREDICTED: complement decay-accelerating factor [Gallus gallus]
Chicken_newGene_2849	--	--	Molecular Function: nucleic acid binding (GO:0003676);; Biological Process: nervous system development (GO:0007399);; Biological Process: tissue development (GO:0009888);; Biological Process: gene expression (GO:0010467);; Biological Process: RNA metabolic process (GO:0016070);; Biological Process: cell differentiation (GO:0030154);; Cellular Component: intracellular part (GO:0044424);; Biologica…	--	Zinc finger homeobox protein 4 GN=ZFHX4 OS=Gallus gallus (Chicken) PE=2 SV=2	PREDICTED: uncharacterized protein LOC102040408, partial [Geospiza fortis]
Chicken_newGene_3575	--	--	Biological Process: mRNA polyadenylation (GO:0006378);; Biological Process: definitive hemopoiesis (GO:0060216);;	K14401|6e-39|nvi:100123410|NV12373	--	Cleavage and polyadenylation specificity factor subunit 1, partial [Anas platyrhynchos]
Chicken_newGene_2305	--	--	--	--	--	PREDICTED: uncharacterized protein LOC101748689 [Gallus gallus]
Chicken_newGene_1420	--	--	--	--	Cytochrome b5 domain-containing protein 1 GN=cyb5d1 OS=Xenopus laevis (African clawed frog) PE=2 SV=1	PREDICTED: cytochrome b5 domain-containing protein 1-like [Takifugu rubripes]
Chicken_newGene_1798	[I]	Lipid transport and metabolism	Molecular Function: glycerol-3-phosphate O-acyltransferase activity (GO:0004366);; Cellular Component: endoplasmic reticulum membrane (GO:0005789);; Cellular Component: integral component of membrane (GO:0016021);; Biological Process: CDP-diacylglycerol biosynthetic process (GO:0016024);; Biological Process: triglyceride biosynthetic process (GO:0019432);; Biological Process: regulation of TOR si…	--	Glycerol-3-phosphate acyltransferase 3 GN=AGPAT9 OS=Gallus gallus (Chicken) PE=2 SV=1	PREDICTED: glycerol-3-phosphate acyltransferase 3-like [Meleagris gallopavo]
Chicken_newGene_2770	--	--	Biological Process: skeletal system development (GO:0001501);; Molecular Function: binding (GO:0005488);; Cellular Component: extracellular region (GO:0005576);; Cellular Component: fibrillar collagen (GO:0005583);; Biological Process: cell adhesion (GO:0007155);; Biological Process: bone mineralization (GO:0030282);; Biological Process: notochord morphogenesis (GO:0048570);; Biological Process: …	--	Collagen alpha-1(IX) chain (Precursor) GN=COL9A1 OS=Gallus gallus (Chicken) PE=1 SV=4	PREDICTED: EMILIN-1-like [Gallus gallus]
Chicken_newGene_1313	--	--	Molecular Function: glycoprotein binding (GO:0001948);; Cellular Component: plasma membrane (GO:0005886);; Biological Process: cellular component movement (GO:0006928);; Biological Process: cell adhesion (GO:0007155);; Biological Process: cell surface receptor signaling pathway (GO:0007166);; Biological Process: central nervous system development (GO:0007417);; Biological Process: anatomical stru…	K06255|0.0|gga:429806|HSPG2, HSPG	Laminin subunit gamma-1 (Precursor) GN=lamc1 OS=Xenopus tropicalis (Western clawed frog) PE=2 SV=1	basement membrane-specific heparan sulfate proteoglycan core protein precursor [Gallus gallus]
Chicken_newGene_2002	--	--	Cellular Component: chromosome, centromeric region (GO:0000775);; Cellular Component: heterochromatin (GO:0000792);; Biological Process: heart jogging (GO:0003146);; Molecular Function: nucleic acid binding (GO:0003676);; Molecular Function: protein binding (GO:0005515);; Cellular Component: nucleoplasm (GO:0005654);; Cellular Component: cytoplasm (GO:0005737);; Biological Process: regulation of …	--	TRAF3-interacting protein 1 GN=traf3ip1 OS=Danio rerio (Zebrafish) PE=2 SV=1	hypothetical protein N306_12050, partial [Opisthocomus hoazin]
Chicken_newGene_3593	--	--	--	--	Transmembrane protein 223 GN=tmem223 OS=Danio rerio (Zebrafish) PE=2 SV=1	PREDICTED: uncharacterized protein LOC769691, partial [Gallus gallus]
Chicken_newGene_516	--	--	Cellular Component: mitochondrion (GO:0005739);; Cellular Component: membrane (GO:0016020);;	--	Protein C19orf12 homolog OS=Xenopus tropicalis (Western clawed frog) PE=2 SV=1	uncharacterized protein LOC100858381 [Gallus gallus]
Chicken_newGene_3001	--	--	Molecular Function: nucleotide binding (GO:0000166);; Cellular Component: nucleus (GO:0005634);; Cellular Component: cytoplasm (GO:0005737);; Biological Process: mRNA polyadenylation (GO:0006378);; Molecular Function: poly(A) binding (GO:0008143);;	K14396|5e-26|aml:100465298|polyadenylate-binding protein 2-like	Polyadenylate-binding protein 2-B GN=pabpn1-b OS=Xenopus laevis (African clawed frog) PE=2 SV=1	PREDICTED: uncharacterized protein LOC101749768 [Gallus gallus]
Chicken_newGene_3532	[D]	Cell cycle control, cell division, chromosome partitioning	--	K01528|7e-43|bta:511691|DNM2	Inverted formin-2 GN=inf2 OS=Xenopus laevis (African clawed frog) PE=2 SV=1	PREDICTED: dynamin-2-like [Melopsittacus undulatus]
Chicken_newGene_2817	--	--	--	K14303|5e-42|tgu:100231566|NUP160	--	PREDICTED: nuclear pore complex protein Nup160-like, partial [Caprimulgus carolinensis]
Chicken_newGene_40	--	--	--	--	--	hypothetical protein AS27_14818, partial [Aptenodytes forsteri]
Chicken_newGene_3770	--	--	Biological Process: gene expression (GO:0010467);; Biological Process: RNA metabolic process (GO:0016070);; Cellular Component: intracellular part (GO:0044424);; Biological Process: single-organism cellular process (GO:0044763);; Biological Process: single-organism developmental process (GO:0044767);; Biological Process: system development (GO:0048731);; Molecular Function: organic cyclic compoun…	--	Zinc finger homeobox protein 4 GN=ZFHX4 OS=Gallus gallus (Chicken) PE=2 SV=2	PREDICTED: uncharacterized protein LOC104915856 [Meleagris gallopavo]
Chicken_newGene_2608	--	--	--	--	--	PREDICTED: rho GTPase-activating protein 32-like [Gallus gallus]
Chicken_newGene_2320	--	--	Biological Process: embryo development (GO:0009790);; Cellular Component: membrane (GO:0016020);;	--	E3 ubiquitin-protein ligase RNF170 GN=rnf170 OS=Danio rerio (Zebrafish) PE=2 SV=1	PREDICTED: E3 ubiquitin-protein ligase RNF170-like isoform X1 [Gallus gallus]
Chicken_newGene_84	--	--	Cellular Component: endoplasmic reticulum (GO:0005783);; Cellular Component: plasma membrane (GO:0005886);; Cellular Component: integral component of membrane (GO:0016021);;	--	--	PREDICTED: transmembrane protein 50B isoformX2 [Gallus gallus]
Chicken_newGene_62	--	--	--	--	--	PREDICTED: uncharacterized protein LOC101752215 [Gallus gallus]
Chicken_newGene_1258	--	--	--	--	Waprin-Enh1 (Precursor) OS=Pseudoferania polylepis (Macleay&apos;s water snake) PE=2 SV=1	PREDICTED: sodium/potassium ATPase inhibitor SPAI-2-like [Gallus gallus]
Chicken_newGene_504	--	--	--	--	--	PREDICTED: uncharacterized protein LOC426456 isoform X1 [Gallus gallus]
Chicken_newGene_3563	--	--	Cellular Component: nucleus (GO:0005634);; Biological Process: DNA-templated transcription, initiation (GO:0006352);; Molecular Function: protein heterodimerization activity (GO:0046982);; Biological Process: regulation of sequence-specific DNA binding transcription factor activity (GO:0051090);;	K03131|2e-42|dre:557363|wu:fa05b10	--	PREDICTED: uncharacterized protein LOC101752054 [Gallus gallus]
Chicken_newGene_3798	--	--	--	K10131|4e-28|gga:770077|similar to ATL-derived PMA-responsive peptide	--	PREDICTED: phorbol-12-myristate-13-acetate-induced protein 1 [Gallus gallus]
Chicken_newGene_3385	[G]	Carbohydrate transport and metabolism	Molecular Function: isomerase activity (GO:0016853);; Biological Process: organic substance metabolic process (GO:0071704);;	K01787|1e-37|oaa:100082474|similar to Renin binding protein	--	PREDICTED: N-acylglucosamine 2-epimerase [Alligator sinensis]
Chicken_newGene_2624	[J]	Translation, ribosomal structure and biogenesis	Cellular Component: nucleus (GO:0005634);; Biological Process: regulation of transcription, DNA-templated (GO:0006355);; Biological Process: cell differentiation (GO:0030154);; Biological Process: endocrine pancreas development (GO:0031018);; Molecular Function: transcription regulatory region DNA binding (GO:0044212);; Biological Process: regulation of insulin secretion (GO:0050796);; Biological…	K09173|3e-69|mmu:19724|Rfx1, AI047719, AI385641	DNA-binding protein RFX2 GN=rfx2 OS=Xenopus tropicalis (Western clawed frog) PE=2 SV=1	PREDICTED: MHC class II regulatory factor RFX1 [Pseudopodoces humilis]
Chicken_newGene_1436	--	--	--	--	--	PREDICTED: Fc receptor-like protein 3-like, partial [Gallus gallus]
Chicken_newGene_42	[Z]	Cytoskeleton	Molecular Function: actin binding (GO:0003779);; Molecular Function: calcium ion binding (GO:0005509);; Cellular Component: cytoplasm (GO:0005737);; Cellular Component: cytoskeleton (GO:0005856);; Biological Process: transport (GO:0006810);; Molecular Function: zinc ion binding (GO:0008270);; Molecular Function: oxidoreductase activity (GO:0016491);; Biological Process: cellular component assembl…	K10366|0.0|gga:396236|DMD	Dystrophin GN=DMD OS=Gallus gallus (Chicken) PE=2 SV=1	dystrophin [Gallus gallus]
Chicken_newGene_3409	--	--	Cellular Component: endoplasmic reticulum (GO:0005783);; Biological Process: intracellular protein transport (GO:0006886);; Cellular Component: integral component of membrane (GO:0016021);;	K14009|2e-15|mcc:696663|BCAP31	--	PREDICTED: B-cell receptor-associated protein 31-like [Pseudopodoces humilis]
Chicken_newGene_3174	--	--	Molecular Function: DNA binding (GO:0003677);; Molecular Function: protein phosphatase inhibitor activity (GO:0004864);; Cellular Component: nucleus (GO:0005634);; Biological Process: transcription, DNA-templated (GO:0006351);; Molecular Function: metal ion binding (GO:0046872);;	--	Serine/threonine-protein phosphatase 1 regulatory subunit 10 GN=ppp1r10 OS=Xenopus laevis (African clawed frog) PE=2 SV=1	PREDICTED: serine/threonine-protein phosphatase 1 regulatory subunit 10-like [Gallus gallus]
Chicken_newGene_689	--	--	--	--	--	Brain protein I3, partial [Columba livia]
Chicken_newGene_2137	--	--	--	--	--	PREDICTED: WD repeat-containing protein 11-like [Meleagris gallopavo]
Chicken_newGene_3270	--	--	Cellular Component: Golgi membrane (GO:0000139);; Molecular Function: actin binding (GO:0003779);; Molecular Function: calmodulin binding (GO:0005516);; Molecular Function: ATP binding (GO:0005524);; Biological Process: vesicle-mediated transport (GO:0016192);; Cellular Component: myosin complex (GO:0016459);; Cellular Component: filamentous actin (GO:0031941);; Cellular Component: insulin-respon…	K10357|1e-36|cfa:480220|MYO5B	Unconventional myosin-Va GN=MYO5A OS=Gallus gallus (Chicken) PE=1 SV=1	PREDICTED: unconventional myosin-Vb-like [Gallus gallus]
